# Supplementary material for: New insights into the phylogenetic relationships among wild onions (Allium, Amaryllidaceae), with special emphasis on the subgenera Anguinum and Rhizirideum, as revealed by plastomes
Source: Front Plant Sci. 2023 Mar 21;14:1124277. doi: 10.3389/fpls.2023.1124277 (PMC10070991; doi:10.3389/fpls.2023.1124277)
Supplement: Supplementary file 1 [file Presentation_1.zip]

Archive with 8 entries (8 files):
- Data Sheet 1.fasta
- __MACOSX/._Data Sheet 1.fasta
- Supplementary Figure 3.docx
- __MACOSX/._Supplementary Figure 3.docx
- Supplementary Figure 2.docx
- __MACOSX/._Supplementary Figure 2.docx
- Supplementary Figure 1.docx
- __MACOSX/._Supplementary Figure 1.docx
