# Supplementary material for: New insights into the phylogenetic relationships among wild onions (Allium, Amaryllidaceae), with special emphasis on the subgenera Anguinum and Rhizirideum, as revealed by plastomes
Source: Front Plant Sci. 2023 Mar 21;14:1124277. doi: 10.3389/fpls.2023.1124277 (PMC10070991; doi:10.3389/fpls.2023.1124277)
Supplement: Supplementary file 1 [file Presentation_1.zip › Data Sheet 1.fasta]

>A.zebdanense_MZ019480
ATCCATTTGTAGATGGAACTTCTACAGCAGCCAGGTCTAGAGGGAAGTTATGAGCATTACGTTCATGCATTACTTCCATACCAAGGTTAGCACGATTGATGATATCAGCCCAAGTGTTAATAACACGACCTTGGCTATCAACTACAGATTGGTTAAAATTGAAACCATTTAGGTTGAAAGCCATAGTACTAATACCTAAAGCAGTGAACCAGATACCTACTACAGGCCAAGCAGCCAAGAAGAAATGTAGGGAACGGGAATTGTTGAAACTAGCATATTGGAAGATCAATCGGCCAAAATAACCATGAGCAGCAACGATATTATAAGTTTCTTCCTCTTGACCGAATCTGTAACCTTCATTAGCAG---------------------------------------------------------ACTCATTTTCAGTAGTTTCCCTGATTAAACTAGAGGTTACC---AAGGAACCATGCATAGCACTAAATAGGGAGCCGCCGAATACACCAGCTACGCCTAACATGTGAAATGGATGCATAAGGATGTTGTGCTCTGCCTGGAATACAATCATAAAATTGAAAGTACCAGAAATCCCTAAAGGCATACCATCAGAGAAACTTCCTTGACCAATAGGATAGATCAAGAAAACAGCAGTAGCAGCTGCAACAGGAGCTGAATATGCAACAGCAATCCAAGGACGCATACCCAGACGAAAACTAAGTTCCCATTCACGACCCATGTAACAAGCTACACCAAGTAAGAAGTGTAGAACAATTAGCTCATAAGGACCGCCATTGTATAACCACTCATCAACA------------------------------------------------------------GATGCTGCTTCCCATATCGGGTAAAAATGCAAACCTATAGCTGCGGAAGTAGGAATAATGGCACCAGAGATAATATTGTTTCCATAAAGTAAAGACCCAGAAACAGGTTCACGAATACCATCAATATCTACTGGAGGAGCAGCAATGAAGGCGATAATAAATACAGAAGTTGCGGTCAATAAAGTAGGGATCATCAAAACACCGAACCATCCGATGTAAAGACGGTTTTCAGTGCTGGTTATCCAGTTACAGAAGCGACCCCACAGGCTTGTACTTTCGCGTCTCTCTAAAATTGCAGTCATGGTAAAATCTTGGTTTATTCAATTTTCAAGGACTCCCAAGCACACGTACT------------------------AACTATAATAT------------------AAATAAGATAGATAATAAAAGGCTTGTTATTTAACAGTATAACATGACTTATATAACAATGTCAACCAATCCCAACTGACCAATCTCAACTG------ATATA-----TATTA------------------------------------AATGCAATATAAAAACTTT------GAAAT------AAAAATGGATGAAAATCAATAAAG-----------AAAGCTTTCTTTTAAAATTTTCTGTATGGGTTGCCCGGGACTCGAACCCGGAACTAGTCGGATGAAGTAGAT-C-TTTTTTTCTTATTGCGATA-GAGGAA-AAAGACCCCTCCCCAAATCGTGCTTGCATTTTTCATTGCACACGACTTTCCCTATGTATACAGATAAAAAACATACATATCAAGAAG--GAAGTATAACAATTTTGAATATTCAA--------GGGACTACATGAGCATTTCAGAAATTCATGAA--TTT-TTTTTTGTTTTCTTTTTTGATT-----------------------------CTTTTTAAAA----ATATTATA----TTTCAAATAT-------------AATATTA------------------------------------------------------TTAA-AAATATAAAGAA-TAATT-AGTGAAAATTAA--------------AGGGTATCATGACCAA-TCATGAAT-AATTCACT-----AAATCATTTATATAGATAATATCCAAATACCAAATACGTTCTCTCTTTGATCCATGTAAAGTAAAGGGAATTAGTTTTGGGAAGACCAAAGAAAGAATCTGTTCTTCTTCCGTAAAGAATTCTTCTAATAAGCCCGAACCTAATCTACGCAAAAAAATGCGTACTGTACTTTTATGTTTACGAGCCAAAGTTCTAGCACACGAAAGCCGAAGTATATACTTTATTCGATACAAACCTTGTTTTTTTGAGGATCCACAGTAATAATGAGAAAGATTTCTACATATTCGACCAAACCTACCGAGAATATCAGAATCTGATAAATCGGCCCAGATTGGCTTACTAATAGGATGGCCCGATATGGTACAAATTTTAGCTTTAGATAAGGATCCAATAAGAAGAATAACTGGGATTATGGTATCAAATTTCTTAGTAATGGTATCTATTAGATACGAATTTTCTAACATTTTATTCCTTATAGCCAAAGAATTTTTTAGTAAACTTGCAAGATAACCCAAAAAATAGAAAAAATAGTTTGATAATTGATTTATATAGATCCTATATGGTTGAGACCAAAAGTTTAAATAATATTGCCAAAAATTAACAAAATGATATTTCCATTTCTTCATCAGAAAATGAGTCCCCTTTGAAGCAAGAATTGCTTTTCCTTGATATCGAACATAATGCACAAAAGGGTCTTTGAAGAACCACAGAGTTCTATGAAAATAGTTACAACATACTACTAAAAAATGTTCGATTTGAAGATGTTCTATTTTTCCATAGAAATTTATTCGCTCAATAAAAGTTCTAAAAGAAGTTAATCGTAAATAAGAAGATTGTTTACGAATAAACACTAATAAAATTTCGCACTCCAATACATAAGAATTGTATAGGAACCAAAAGAATCTTTTATTTTCTTTCGAAAAAACATAAATAGATTTCTTCTGA---GTAATGGGGAGATTATTCCAATTATGGTATTCGTGAAGAAAGAATTGCAATAAGTGTAAAAAGGGAACATCTTGGATCCAGCACTGAAGGATTTGAACCAGGATTTCCATATGGATAGGATGAGGTATTAGTATATCTAAAACATAATTTAAATGCAATAATTTGTCCTCTAAAAAAGGAAAAATTGAATGAATTGATCGTAAATTATGATATTTGGGTATTTCTTTTTTTTC------TAAATAAGATACTAATCGCAAGGAAAATGGAATTTCCACAATAATTGAAAAAC------------------------------------------TTTCTGATATAATTTGAGAATAAAAACGAGAATAAAAAAAAATTTTGTGGGTGTGCCCAACAAATAAATTTTGGTTAGAATAATTAACCAAAGAAATCAAAGAATTTTTTTGATAGATTCGAGTAATTAAACGTTTTACAAGTGATAAAC---------------------TAGATTTATTATCATAACCAAAAACTTCTACGGGTTCATAAAAAATCAAACCATTTAAACCATGATCATGAGCAAATGCATAAATATACTCCTGAAAGAGTAACGGATATAGGAAATATTGTTGCCAAGATCTACCTTTTTCTAAATATCCTTGTAATTCTTCCATTGACTTCAAT---------TTCTACTTGAACCAGAAACAATAGGTATTTCTTGT-------------------ATTATCAAATTTTACATAGTGCAATACGGTCAGAACAGAGTATGTATCATGT-ATGAAA--AAAA-----ATATATACCCCGGAAATACAGAATCCAATCAACAGATCTTTTTCCTATCCCCTTCTAT---CCAATGGGCCAATGGTTTTATCTTCGTTTTATT------------------------------AAAATATCAGAGGAT-AAAAAATCTTTTATTTTTGCAACCCGATCGCTCTTTTGACTTTGG-----AATTTTTTTTGTCAGTATACTGTTTCTTCTACACA------TTAGTTTCCAATCC-----ATAATAGAAAATA-GTTAGGATTTTTTTGG-ATTC----TAAAAA---AAAAATAAAAGGTCCATTCACAGGAGACCCCTTCCCCACATCAGGCACTAAGTTATTTTTAACGTTTAATTAGATCGGGAAATTATTCAA------ATTAAGAATAGAAGCTCGTTGC--TTTTTT------TTTTACCAGAATTAGAGCCATAGAGCTCTATCCATTTATTCACTAGAC----CAAACTCTAACTGTGAAT------------TTCTT-AA-----------------------------------------------------AAG-AAAAAAACAAGTAAAGAATATAA-TGAGAAATTCACAAAATAAAAA------TGGAATTGCATTTTTTCTTA-----TTATTTTATTACGACATGCGGTTTTTTCCATCCATTAC----CTTTCAGGATCAGTCGTGGTCTTATAGACTCTACCAAAAGTCTGGACGAATTCGTTACTTCATCCAAATGTGTAAAAAACCAGAATCGCACTTAAAAGCCGAGTACTCTACCATTGAGTTAGCAACCCAGATAAATACGTATATACAAGCG-------------GAAAAATGGAATTAAACTATACAACTACAATTAAACTAT----------ACAACTACGTAAAACCATTAAATTTTGAATT------A-A-AAATAAATAGAAAGGAAAGATTGG---ATGATCAATT------------AAACAAAATAGCAAAG-----TAGATCG----AATTAAATTAAAGGCGGAT---AAAAAAAAATGTAAATTT---TTACATT-----T-----------ATAC----CTCCCCTCTTT---------TTTTATAAAATAGAAA---AA-----TTTTGCATTTTCGTTAA-------------AAAAAAGATATC---------------------------T-TGTATAACA--------------------------------------------------AAAGGAAAAACCC-----ATAA---------GATCGGAATAAACAGATCTATTAATCTACGATCGAATTATATTTGTTCGACACACCATTGTCAATATGAATAAATTGTTTAG---AAAAAAAT---GAAA-----------TA-AAAAAAAATTACACAAAATAAGGAT-----TTGTG-------TTGGATTGGCACAACAAGAAATA---------------------------------TGG-------------TAAATATAAAACATA----------------ATTATAG-----------------------------------------------------------AA------------------------CAAGACAAAGAGCAA---ATTGTGAGTAAATAATGACCTCACAAATGTATACTAGTTACC--TTTCTT--TTTTATAA-----ATTTTTATTTA----------TGAAGCTTTTTC-TTT-----TAAAAATTCTGCTTTTCTTAAAATATCATGAACAGTTCTTGTAGGTTGAGCACCTTTTTCAAGGAAATAACGAATAGCAGG---------------------------AACGTTTAAACAAGTCTGATTTTGTATTGGATCATAA-----AACCCCACCTTTCGAAGATCTCTTCCTTCTCGTCGGGATCGAACATCAATTGCAACGATTTGATAGATCGCTCATTGGGAT-----------------AGATATAGATAAATAA-----CCCCCCCTAGA-----AACGTATAAGAGGTTTTCTCCTCATACGGCTCGA-----GAAAATGA---------TTCTAA-----------------TATTTCTGTATA------TA-----ATGT---------------------AAA----------------ATAAAATATATTCAAATTAAAAAATTTATGAA-------TTAGAATATGATTTAAGTTTTTTTGTTCT--------TACTTACATAAA---------------------------------------------------------------AAAA---ATAAATATCATCCATACTC-A-----TAACTCAAGTTGGGTAATTCTGAAAAAGTCCGAAGGTAAATCCTTAGGCATTTCTTGAGTCGTCTCTAATCTCTTTTG-TTTGTTTTGTCTCGAACC-TTTTTTTAGTCCCC------ATCATTATACTA-----AAAA-TAAAATATT-GAGACAATTGAAAATAGTGTTTCCTTGTTCCGGAATTCTTTCTCTTTGCTTT------TTAAAATCATTAGGTTTAGACATTAC----TTCGGTGATCCTTACCCCCC-----CTTTTTTCAAAATGGCAGCAACATACCTTTTG-TTTTTTGTTATTTCTT-------TCTATGG-------------------AAGATAATATGAACG--ATTTATTCCT------------------TT------GTAATGTAATATA---------------------AAAA------------------------ATTTGATTTA-TTTCATTTCAAACTTGTTAGGATTTAAATCCTTCAATTTTAAATTTTAATT------TGTATAT--------TGAGGATAT------------------ACTT-ACAAAGTAGTCTAATTTATTAA----------------------TTGTTACTAACCCTAGATTCG--CCCCCCCCGGTAAATGAATCCATACGTTTTGCTCGAGCTCCATCA-----TGTACTAT-TCTGTTCCTATTTACCAACCC-AATAA-AAATTAGGT------TCCTAACAGGAACAGAACAAACTATGTCGATTCAAGAGCATCTTCATTCC-------TA----------TAGAAAATGG-CGGATGTAAGAATCCACAGTGAATTATGTCCTTCAAGTCGCACGTTGCTT--TCTACCACATCGTTTTAAACGAAGTTTTACCA------TAACATTCCTCT-AA-TTTTTAATTTTATTTTGAACCGGTATGGAATTGATTCAATATGGAATCATGAATAGTCATT-GGCTCAATGGTACATA--------AT-ATTTTTTATGTATG-------------------------TAT------CTATGGA------------------------------GAGGTGAATAATTATCTG-GGAAAAG----------------TC------TTAT-------ATTATAA--------------AGGATTTAAGTTATTTCGCCC---------CTCT------ATC----CTA------TGGGGTGAAAGAAATT-TCTAAAAA---AAAAAAGAA--AAATAAATG-----------------GATTTAC-----TTAAATCTAATTAAAA------------------------TCTTCAACA-ATCATTCGGAATGTTAAATT---ATGAAAATGAAACAATTCTTCTCGAAT------CGAACAAATAAACTCGAAATCTCA-AAAGAATGGTCCTA--------TAGGTTT--------------TTCCGGAATAAAATAAGTTATTAAAAAAATATAA-ACTATTC--------------------CAATCACT-----CGAAAAAATCAAAAGTTCCCCT-CTATCTAG-----------------------AATATGGATTTTAAAAATTTCTTCGAGTACTCA-------------AAAA--------AAAGAG-------TTTTT------GTTTTCATGAGT----------ATGAAATAGAAAAGGTCTCGTGTAAGGTATAAAGAAAAATGGAATTCGGTATTCTTTC----AAATGAAAAACAA----AATTAGAATCAAGAA----------TCTAATCTTTTCGTATG-CATCATATACAACAAAAATGGGTTACCGGGGGTAATCAT-GTATATTTAAAGAATTACAGACCCTTTTGACTTAATCAAAGAACTGC-TGTTTTTG-------------------------------------------------------------------------------------------------------TTTTACTTCAGGTTCAA-----TTTTCGCCAATTACATA--------AAGTAAAGCAAATGGAATATAAGAATTTCCATCTATTTAATA------GATACATT--------------ACGTTAATTTCCAATTATTCATTTGAA------------TAAGATAAAAAGGG-GGGATCCGGAGCAATTTGGTTTTAC-TTTTTTTACGGG--TTTAGAAGTTTTAAGACGAACAAGA-AAAGAAGAAAATTCATACCAAAAACCACGTAATCTTTAGTCT----CCATGTTACAGTATGTAAGATACACACTTTTTTTTAG-----------------------GCTTT-----CTTTCCTTGCGTTGGGGAATTGAATAGAAAAGGATATTTTTTTCTATTTTAATTCA------------GAATTACATAATGCG----AGAATTGAAATTTCATGGAAC------A-AAGAGTTTCCCTAAGTAACTTACTTCAATATGACTAT-----TTAAATAGTAGTCT------------ATGAGGGGTAATGATATACCCC----------------------AAAATTGTT--------TTGAATTTAGAATTCAATGAAATAT-TTTTATTTTGACCTATACACTCAATCGCATTTGTGAGAAACT-------AAAAG-TTTAATTCTTATAGAAAAA----------------------TCAGAACAAAAGGTGAGATCGCATT------------------------------------------------ATACGATATCCAAGC-TTAAAGATAAATTTCTT--AA-AGAGAAGAATCTTTCTTTTCTCATAGAAACACTCTGGGACGGAAGGATTCGAACCTCCGAATAACGGGACCAAAACCCGTTGCCTTACCACTTGGCCACGCCC----CATTTCT------ATTTCAAATTTCTCTTCGATACTAA-TAAACACTA-----------------------------------------ATAT-----------TAGTCGTTCGTCAATCCCAACTCAA-ATATATATGAAATAT----AGTACTGC------------------TA------------------------GGATTCAACACATAGAAATATAG--AAAA--AATGATTGATCATTCCATAAAATTCAATTAAGATATTGTATGAAACTAAAATTCCTTGTATTCTCATTTGAGAATGAAAGGGAAGATTTTTGATTTGAGAATGTTT--GAGGAACAAAAAGG--TTTTTTGACCCGCCTTTTCATTTTTCCCT-----CATAA-AAAGAACTCAATCAAAATCTAATTTTCTAATCTACAAGAATGAAATGTTTGTTATGCTTAATATCTTTAGTTTAATCTGTATCTGTCTTAATTCTAC---CCTTTATTCGAGTAGTTTTTTATTGGGCAAATTGCCCGAGGCTTATGCCTTTTTCAATCCTATCATAGATGTTATGCCTGTCATACCTGTACTATTTTTGCTCTTAGCCTTTGTTTGGCAAGCTGCTGTCAGTTTTCGATAAAATCTTTAATGCTCCAAAAAATTCATGATTTATCCG--AAACAAATTTTCTATAAATTTA-----TAAGATC------------TTATAAATTTAACATTATGAATCCCCCATTCGAA-----------------------------AATAGAAA------TTCT-TGTATTATATTGAAT----AACCG--------------------------------CGTTTTTACTTTCCAGT-------AAACAAGGACTTTCTAAAGACCCCACAATACCAAAGAATGTATATGACCAA----------AAATTTTTGGTATTTTTGGTAATG-AAGGAATCAGAATCTTGCTTTTCTTATTAT------------------TATTACATTACAAA-----AAC---AAAAAATTCGTAAAAATTA-----CCCTTTTC-AAGAAAAGACTTCACTTCTTTTTTTTTCTTT------------------TTGGTTTATTTTTG-------------------------GGGTGTTAT-GT-CAAC-ATAGTGTATGTGATAAAAAATAGGCAATCTATTTCCCTT------TAAAAAAAATCTTGGAGATTGTGTAATGCTTACCCTCAAACTCTTTGTTTACACAGTAGTAATATTTTTTGTTTCTCTCTTCATCTTTGGATTCTTATCTAATGATCCGGGCCGCAATCCTGGCCGTGAGGAAT------------------------------------------------------------AAAAA------------------ATAAGATTTTGAAAGTCTGAAGCGATCGGGGGAAGCGGAGAGAGAGGGATTCGAACCCTCGGTACAAATAACTCGTACAACGGATTAGCAATCTGCCGCTTTAGTCCACTCAGCCATCTCTCCCAATTC-AAATTAAAAAATTTTTATGTGATGTGATACGCGAAGT-AAAAAAGATTGAAATTG-AAAAAGCGCG--------------TTTTTCTTTATTTTTTTTATTCAAATAATATATTCTTTTTTTTCAATATTC------T-----------------------------------------------------------------------------------TATTATAATGATATAAG----------TATTATTATTATAAATTATAATA------------TTAATATTAAGAATTA-----------------------AA---------------------TAACAGTA---------------------------ATA--------TTCTATATAA---------ATATTTCTATTAAACTAGAT-----------AAGAGATCTATTTATTTGATTAGTAATTAAA-TTTAGATAATGTAATAATTCGACAGAGATATCTTATATTCAATAGAT----------ATAG-AAAAAAACCTTACTTCCTTTATTTTCATTTTGTTAAGAAAGGTCTATTCCCCCGGCCTGGTTAAGTACTGGCCGGGCTATTACA-TACTTC-------------------------------TGATGAAT-CAATCATTTCATAGATCAAATGATTTTATTTTTTGTTTTTATTA--------TAC-CAAATCAAAGATACTTGTTATTGAAGTTATT---------GAAGTAACAATAAAGATAATTTGCATCTCC--------ATTTA--------AAGTGTAA--------------TTTATTAG----------------------------------------TATTATTAATAT-----------------------AATACTAATAAATATAGTATAGAACCAGAGAATAT-------AGTATAGAAGTATAAAAGAATAT--------AC------------------------------------------TATAGAATA------GGAAAATGCAAATGAAA--------------GAATATTAAAATTCTTAA----A------------TTTTT----------------------ATTTT-------------------------TTATTAA--------------------------TTAGTA-TTAATTTTATTAATTAGT-AT----------------------------------TAAGTAGTATTTTGAA-----TTTTG-AG---------TTTCT--------CAATTTAGTTAA--ATTTAACTGG-AAAAA----ACACATACAG------ATATTA--------AATAATATAAT--------ATCCAAAATGAAACACACATA-----------TGTTAT-------AACATATATAACATAACTCTTTTATTTCTTCAAG-------GGACA-----------TTGAACATTTTAGATCCAATTAATCCGA-ATTCTAATTC-AAAAATCCTTC------AGTTGA-----------------GGGG--AAAGT----------AAAAAAAATGAGGAATTCATT------------ATAGTCCAGCTTCGCTAATTCCTTCAATTTGG----GACTGTCAGT--------------AATGACTTATAACAAGAACAAGTGAAAAATAAGACTTTTT-----------------GCTTTATCTTTATTATAATTT--------TATTATATATTTATATATTGGGTTATTTTAATATTTTTAA-----------AAGCTTTATGTACTTCGCCTTCAAGGA------CCCCCGGTCCGGGGGGATGAAGTGTCAACGCTT---------------AAGTTTTAATGAGTCTGATGCTA------TTAAGATAGCATCT-----CATTCCTT-AGTTCGAC----AAAAGGTA--TATTCATATATAATAATAAATATGAAGCGGGTATAGTTTAGTGGTAAAAGTGTGATTCGTTCAATTAATAACTTAAAAAGTTAAGGGGTCTTTCGGGTTTTTCATATTCCGATC---A--AAAAAAACTTTATTTCCTGAAAAGAGTTTAATCCTT------TTCCCCTC----AATAGTATATT-----TGAGGAAAAATAGAAATTTTCA-----------------------------------CGATTTGTATCCAAAG------TTCAATTGAAATT-----GAATAAAAGGG---TTATAGAGTCGCGGAGCA---TAAT------AAAAAAAA------TTGGATCAAATCTTCC----------A------ATTTAAATTAATAAGTAAAGGATCTATGGATGAAGATAAAAAACATAAGTGCATTTCCAATCGTAACTAGATCTTCAATTTTTGTC-----TTGTA-AAGGTAAGATTAAAGCCAAATAGCTAGAAAATGGTGGTTTTGGTTTACTAGAACCATCAGCATA-----TTATTTTAGCCCGGTGGAAACTAAATTTAATTCTTTTCCTCAGGATCCCTCGAGTGGAAATAGGGAACGAAGTAACTAGATTAGACGGATTTGGGATA--------------ATAGAAT-CTCCCTACTCTAGAGGGATCATCTAGAAAGCGAGTGGCTTTGGGTTTTTTTAACAAGAAAAGCTGACATAGATGTTATGGATCTCATT--------TTTGTTTCTGGGAATACATCAATCT----TCCATAAAGGAGCCGAATGAAACAAAATTTTCATGTTCGGTTTTGAATTAGAGACGTTAAGAATGATAAATTAACGTCGACTATAACCCCTAGCCTTCCAAGCTAACGATGCGGGTTCGATTCCCGCTACCCGCCCCATATTCCTT-----ATTCTACATGCATCATACAT-------TCGAATATGCATTCT------------TTATTTT-------ACCGAAA---------AATTTTTTCA------TATATTTTTCTCC--------------------------CAAAAGAGAAAGAGAG-----AATGCGAAAGAATAAA-ATAGGAATGA-----AAAGCGTCCATTGTCTAATGGATAGGACAGAGGTCTTCTAAACCTTTGGTATAGGTTCAAATCCTATTGGACGCAATTTTTTTCCATTTATTTTAAAAGT-GGTGATACA------AAGAAACCCCAC---TTTTTTAATGATTTGAATCAGAAATAATTCGCAAG-GAAAATTCTTGT-------TCTAACAATAGAATTAGAGTTATAA-----AT------------------TTATGCTTGTTCCTCAAGTAGAAACAGTTCGGTGTGCTCCTGAATAGCTTCCTTTAAAAAGGTTTCTGCTTCCTCAGTGAATGTCTTGGTAGAAGATACAATTTCTTGAAATTGGGGTTTATTCTTTTTTAAGTAGGTACGTAACTGAATGAGAAATTTCTTTA------TCTGTCCAATTTCTAACGAATCAAGATATCCATTTGATCCAATATAAATTGTAGCTATCTGTTCTTCCACAGTAAGAGGGTCTGA------TTGGGATTGTTTAAGCAACTCGCGTAATCGTTGACCTCTTGCCAATTGATTCTGAGTAGCTTTATCGAGATCAGAAGCGAATTGTGCAAAGGCTTCTAACTCTGCGAATTGAGCTAATTCCAATTTTAATTTGCCAGCTACTTTTTTCATGGCTTTAATTTGAGCTGCGGATCCCACTCTGGAAACAGAAATACCTACATTAATAGCAGGTCGGATTCCCGCATTGAATAAATCGGCAGATAAGAATATTTGTCCATCTGTAATGGAAATTACATTAGTAGGGATATAAGCCGAAACATCTCCAGCTTGAGTCTCAACTATTGGTAAAGCAGTCATACTCCCTTCACCTAAACTGGAACTTAATTTAGCAGCTCTTTC---CAAAAGGCGTGAATGCAAATAAAAAACATCTCCCGGATAAGCTTCACGACCTGGCGGTCTTCTTAAAAGAAGAGACATTTGGCGATAAGCTTGTGCTTGTTTGGAGAGATCATCATAAATTATTAAAGTATGTCGTTCACGATACATAAAATATTCAGCCAAAGCCGCACCCGTATAAGGAGCAAGGTATTGTAATGTAGCAGGTGAGTCCGCCGTTTCGGCTACCACAATAGTATATTCCATTGCCCCTCGTTCCTGTAAATTAGTCACTACCTGAGCCACAGAAGATGCTTTTTGGCCAATAGCTACATAAACACAAATTACATTTTTTCCTTTTTGATTGAGAATCGTA------TCTGTGGCTACTGCTGTTTTGCCGGTCTGTCTGTCCCCAATAATTAATTCTCGCTGGCCACGTCCTATAGGGATCATCGCATCAATAGCAATAAGTCCTGTTTGAAGAGGCTCATATACGGAGCGCCTTGAAATAATACCCGGAGCAGGAGATTCAATTAATCGAGATTCAGAAGCAGAAATTTCACCTCTCCCATCAATAGGTTTAGCCAGAGCATTTATAACACGACCCAAATAAGCCTCGCTTACAGGTATTTGAGCAATTCTTCCTGTTGCTTTTACAGAACTTCCCTCTTGTATCATCAAACCATCACCCATTAATACAACACCGACATTATTTGATTCCAAATTGAGAGCAATGCCTATTGTACCCTCTTCAAATTCTACTAATTCACCTGCCATTACTTCATCAAGACCATGAATACGAGCAATGCCGTCTCCCACTTGAAGTACGGTACCAGTATTCACAACCTTTACTTCTCTATTATATTGTTCAATACGTTCACGGATAATATTACTAATTTCATCAGCTCGAAGAGTTTCCATTAGTGTCTC----TTTTTTC-TTTTTCGGAAACAAAGG-GAAAAAATAATGCCTAAACTCTAAACTAAAGT--AAAATATAGAAGGGCTAATCAGTTATTTCTTCCATTGCCCCAAGGATGCCAATATTAGCACTGATGGTATGGAAATGTAACTCGCTATTCAAACAACTATTCAGGGCTCCTAGAGCCCCCTGTAAAGCTTGTTGGAAAACTTGTTGTCGGACCTGATTAATTGCTCTTTGTTGTTCAAAATAAAGGGTTTCGTTTTTGTAATTTTCTAATTGTTCCAAACTCTCAGAAGTCGCATTAATCAAATTTACTTTTTCTCGTTCTATCTCAGAATATCCATTCATTCGATATTCCTCTGCTTCCATTTCCACTTTCCGTAAACGAGCCCGAGCTCGTTCGAGCTGCTCAATAGCCCCTCTACGCAATTCTTCCGAATTTCGAATAGTACTCAAAATCCTCTGTTTTCGATTATCTAATAAATCATTTAATGAAAGTAGATTATCTTACCATTTATTTTACAACTTCCACGATCTCTTCCCGAACCAAACATGAATCTTTCGATTCATTTGGCTCTCACGCTCAATTTTTTATTTTATGGGCACTTTCATATC---TTTTTTTTTAATGT-----------------------------------AATGAGCCTACCCTC------TCTAATTC-----TGTTTGTATGCAAACATATCAAAACTGATACAAGACCAGAATATTCGAATTAGAAGGACTCTTCCGACCAGACAAAAATCTCTAATTATCAGATCAGCAAAGTTGTTTCTTTAATTTGTT-----------CTTT---------------------------ATTTAA------AT---------TTCAA-------------TGAAATTTTTATTCA-----AATCCAAAAATTCCTCTTTT-------TTATACATAGGTCGTCAATTCGGCATTGAATATTGGATAA--------TAAAACGCAAGGCG------CCCTTTT-TA-------------TT--------T------AAACGGTTCAAATAATTTTATTGATATGAGTGTTAT------ATATCAGAAAAATTACCAACTATTT-TTTTTT-AACCATTTCGG----TACTAACGTAGTGGTAGAAAGAGTACCATGTTATGCCCGGACTTCAAACAGTTTAGTTTTAACCATGTTAATGGTCTCACTTTATTGGTTGATAGAGAATCAAAGTTGACTTACCAA-TAAAGAACGAAATGCTATGGTTCTTACATATGATTTCTTAATTTATTCAGAAGGAATTCGTCGAGATTTTACACTTT-------TCTCC--------------------TATTTATCTTATTATTTATCTTATTCTATAAATGCTATTATTCTATAAAA-----------------------------------------AAAATAA----------AAATATTATTATTATAT-----------AT-----ATAAATAA------CATAAAT-----------------AAA-T-----------------------AAAGTGCAGCCGGTTGGGTCCAACCTATTCTTGAAATATACAACTCGCACACACTCCCTTTCCAAAATAAATCAATACACCAAGAACTACACTTAGATTTATTAGATTTGTTGCTAAAATATCGGTATTAAACCCGAAACTCCCGGCGGATGGCCAGTGGCCTA---AGGAAACGAAAGAATCGGTTACATTTTTCATATACTCTCCT--------CT------TATAGATAGGACTAACAAAGAACAGAATTCTTTTTGTATCACT----TGACTTGCCCTTT---TTTGATCGATTTCTTTTTCTTAA------------------------------------------------------------------------TTTTTTTCTTTTTT-----TTTTAAGTTTCCGATAAGA----TACTTA------TTAAGTTGGGTCCTAGGTCTCGTGGAAATT----------------GCAAAATATTTCCCTTGTTCAAACACTTCCTAA----AAGAAAAGTAAAAATTCCAT-CGTACTAACC-GAAGGACGGGAAGGAAGAAAACAAGCAAATCCACTAATTCGTCATC-----CTCAAATCAGTGCTTCCCGGGGTATTGTTCCAACAAATAT-------------------CTAATTGTAGG-----AATAAAATAGTGATATAATTCACAGAAGCAAACGGCAACGAATT------AATAAAATAAGAAA-AAGTGCGTAATGCCAC-TTTTTTACATTTTCATT----------------CTAGGATGAAAT---------------TAAACAAAAGGATTTGCAAATAAAAGTGCTAATGCCACAACGAGCCCATAAATGGTTAAAGCTTCCATAAAAGCTAGACTAAGCAATAAAGTGCCTCTTATTTTTCCTTCTGCTTCTGGTTGTCTCGCAATACCTTCTACGGCTTGACCTGCAGCAGTACCTTGCCCAACTCCAGGTCCAATAGAAGCAAGCCCTACGGCCAATCCAGCAGCAATAACGGAAGCGGCAGAAATCAGTGGATTCATAATGATAGGTTCCTCGCACC---AAAAAAAAATAGTTAATGATACAATCAACCAAGGAATTATTACTT--------------------AGTTGATCACTAAAAAATATCAAATCAAAGTAACT---AAAACTTCGA-----AAAAA---------AATAATATAG-ATAGGGATAAACCC-------TATATAAC-----TA--ATATATATCTACTAT-CACATATACATTTGTTTCTTTCATAACGGAAACCGCCC------------ACATTTTTTAGTGAATCAGATTCTAGAATAATTCCTCGAAAGATATACAGGAACTGTGGCTGGA-----------------ATTAC--------------------ATATAGAC--ATATATCCAGTGTGATCT------CCCCAACCCATCCTT------------CGTAATATCGCCTATCTTTCCTCCTAGAACTCTAGTC---------ATATATGCCTAT----TTGTTATT--TCTAT---------------CTATATA-TGTATATGTTCCC-------GAACCAAGTATATTTTCTCGAACCATG------CATTGCCTCAGTCGGGATAAGC------TT-AAAAAAA-AAAGACTCTTTCTAAAACTAATCAATGATGACCCTCCATAGATTCTCCTATATAAGCTGCGGCTAAAGTTGCAAAAATGAGAGCTTGAATACCGCTTGTAAATAATCCAAGAAACATGACAGGGATAGGAACTACTAAAGGTACTAAAGAAACAAGAACAACAACTACTAATTCATCCGCCAATATATTACCGAAAAGTCGAAAACTCAGAGATAAAGGTTTTGTGAAATCTTCTAGGATGTTAATTGGTAAAAGGATTGGGGTTGGTTGAATGTATTTTCCAAAATAAGCCAATCCTTTTTTGGTAAGACCCGCATAAAAATATGCCACAGACGTGGGTAAAGCTAAAGCAACAGTAGTATTTATATCATTCGTGGGGGCGGCCAACTCTCCATGAGGTAACTGTATGATTTTCCAAGGTAAAAGAGCTCCGGACCAATTAGAAACAAAAATAAATAAGAACATGGTTCCAATAAAGGGAACCCAAGGCCCATATTCTTCTCCAATCTGAGTTTTGCTCAAGTCTCGAATAAATTCAAGGACATATTCAAAGAAATTCTGCCCGTCGGTCGGAATGGTTTGTGGATTCCGAACAGTTATGATGACTGACCCTAATAAGATAGCAATTACTACCCAAGAAGTGATAAGTACTTGAGCATGAATTTGTAAACCTCCTATTTGCCAATATAAATGTTGGCCCACTTCTACACCTGATATATCGTATAATCCTTTGAGTGTTTTAACGGAACATGGTATAACATTCATATTGCCCCCTGACAGAAATCGAACTT--------AAAAAAATTATTTTAATTCAAC--CATCTCTTTTTCAACTTATCTACTTT-CATCATTAATCAT-------ATATTTTAAATACCAAGAAATCACATAACATAATAT------TCCACATTTTA-----GCTC-T------TTTAAAAAATGCAAGACAAGA-------ATAGTAACCAATCTAAGAAATCAAA-ATAATTAACTA-----------------ATCTTATTATTCTTAATCATAACATAATCATAATCAACGACTTCTT-----------ATATAGCTAGAATGACCCTCAGAAATTGCGGATACTAATTTGTTAAGAATCAATTGGATTGAA-----AGCGTCATCGTTGGCTGGAATCGAAATATCTGAAAGATCCGGGTCACAA-----TTTATATCGATTAAACAAATTGTTGGAATTCCCAAAATGACACATTCTCGAGGAGCCGTATATTCTTCTTGCTGATCAATGATGATTACAATATCGATAAACC----CAG-------TT-----------ATATATTTGATCCCACCCAGATATGTTTGCAAAGTCGATAATTTTCTCTTCAACATTGCTACAT-CTTTTT-------TAGGGAGACGGTTGAGTTTCCCCATCTTTTGTTCTGCTCT---TAAGTCTCTGAACTTATGAAGTATC----------------------------GTTTTCCGTAGTGGACCAATTCGTTAACATACCACTGAGCCAT----------TTT------TTATTAGCATAATAACATCGAGCCCTT-----ATTGCAGCTGAGACTACT-----AAATCCGCTGCTTTATTTTTGGTACCAACCATTAAAAAGGTTT-------------------------TTCCTCGACTTGCTGCATCAAAAACTAAATCACAGGCTTCTGATAAAAAA-GAGCAGTTTTAGTAAGATTTGTAATA------------------TGAATA----------CCTTTACGTTTTGCAGAAATGTAAGG----AGCCATTCTAGGATTCCATT-----TTTTAGTAC---------AATGTACTCCCAACTCCATCATCTCTTCCAAATGGATGTTTCAATACCTTACTTGTCATTTTTCCCACACTTTTTCTATA---TTTTTTT---TACA----AATAAATAATTGTTCCTATGGAACCTTCTACCGAGGTTGACCATTGATACATAGTCCAAATCATTCA----------------------TTTTTTTATTACTTACTTAATTTTTTT-------------ACTTACCAAAAC-------TAGAAAGGAAAAAGAAAAAATCTTTGTTTAG-----GAATTATGAAATCGCAAAAATAAATTTTCTAA-TGTGTCATTGTGTCATGGAAA----TTGGGCTACAAGAAC-AAAAAAATTCTCGATGGTGTAACAAAATATCTCTAATTTCCAACTCGAATACATTTTTCTTTTTTATTTCAAAATGAATGTTTTTGTCTTGCCTTGAACGGTGCACTAATTTTTGAAATCCGGTACCGATAGGGATAATTCCCCCCAGAACAACATTTTCTTTCAGACCCTTCAACCAATCAATACGCCCCCGTAGAGCAGCTTTTGCTAAAACTCTAGCAGTTTCTTGAAAACTTGCTTCAGATATAAAGCTTTGAGTATTCAGAGACGCCCTCGTTATTCCTAATAAAATTGCCCGATAACAGATCGCTTCATCTAAAGCACGCCCTGCTCGTTCCGCTCGCAGCAATCCGATTAATTCTCCAGGTGAAAAAACATTAGACATTCCGTCTTCTGAAACCAACACTTTTGATGTTACTTGTCGTACAATAATCTCTAGATGTCTATTATGGATCTGCACCCCTTGGGATCGATAAACCTTTTGGATCTTATTAACCAAAGAAATATGGCTTTGGGCTATAGTTAGCTCAGCTCCAATTAAGAATCCCCAAGGAATTCCAAGAATTCTTGGTATACGTTCGTTCCAACCTTCAACTCTCCTTTCAAGGTTCATCGATATGGAACCAATCGAACGCACTTCTAAGATTTGCTCCACTTTTGGAAGTCCTTGCGTTATGTCACCCGATCGGGATTTTTCATATATAAATGTAACTAATGTATCTCCTTCAGAAAGGGTTTCTCCGTAATGTCCGTGAACGGTCGCTCCTGGAGTAGCCAAATAGGGCTTAGCTGATCTTATAACTAAGGAATCAACATGAACAATGAAAATTTGACCAGATTTTTTTATGTGTGTTCCATATTTAACTAGACATAGATTTTCACAAATAAATTGTCCAATGCTAATTATTGTGGATGTTTCTTCACAATAATTGTGATGTAAAAAGCACCAATTCAAATGGGATGGATTCAAAATGATGTTATTGCATGGGTTGGGATTATAAATCCTTCTATTTTCATCTATTAAACAGTATTTAAGTACTTCAAGTACTTGGAAAGCCGCTTTCAAATTATCAAGTAGTCTATATTTGTTTACCAAGATCTGATTATGAGTTATTAAATAGTAAGCTGAATAAAAGTTCACTATTTTAGATACAATAGTACCTAGGGGACCCAACAAATCCCTAATTAGAATTAGGGAATTCAATTCTTTTGTGGTGATGTTATATTTCGAACCATTGACTGGACATGGACCAACTCGAGAACAATTGGATGATGACAAAATTATCAAAG---------CTTTATTTTGATTCAACAATGTACCAATAGTTGCTTGATGCTGAGTAACTACTGAAATCTTCACTTTAGAAATAGAAAAAAAAGGGTTGATATTGGTGCAATCTAATCCATTATCGGGAATCAATCCTGAACCCGTCGTATGATACCTTTTTCCGACATATGAAATACTAGACT------TTACTAACTCAATTATTATGAAATTTTGAATCAGATCATTTACCCTTACCTCAACAAGAGAAGCATGAG------TTTCTTCTATAGAACCATTTTTTTCTTGGTCCCAATTCAATACTAAGCAAGTCCGAACTAATTGAATACTTGTGTGAAAAATTCCGCGAATTGACTTTCCGTTTCCATAAAGGATATAATTGACAATTCTAAGTTGGACATTATCTTTTTCCTGCAAGAGATCTTGAGTGAAAAGTTTTGCTAAATTTATACCATCAGTTATTTCATATGTGATTACGGGCCGAACCAAAACAAAATACTTTTTTTTAATGGGTGTGATTCGTTGGACATAAATCCAATTTTTCAAAAT------TTTTGATTCCTTA---------------GAATTTTTTTTTTTCATTCCCAGTGGAATTAAAATGCCGCTGTGTCTAGATATCTTATCTGTCTCTCCGGGAAAATGAATATCTCCAGAAAAAATTTTCAGTTCAATACTTTTTTTTTTTCTCTCCATTCGGACTAATCCACCTACTCGGCTTCTTGTATTTGTATTTAAAGCGAGTTGTGTATCTACTTCAATGATACTATTGTTCCGTACGATTAGGTACGAAGATCCGGGTAAGATATGCACCTCTTCAGGAATAAAAAAAAACCGATCCACTTTCATTTTGTATTTTGGACTAAATTCTTTTGTTCCTCGATACTCAATCAAATCTTCTTTTTTTACGATTGAATCCACCTCTACGGCTCCATATTTAGTAATTCCCGAACTCTTTCTTCTATATTGTGGATCGTCAAAATAAGCAAGAATACTATTTCTATGTAAAATACCATTTGTGGGTATTTCAATCGAAATACCAAAAGAGGGTATTAGTTCTTTCTCTCTTTCTGGATCAT------ATTGTAATGGAATGAGAAATCTATTTCTTCGCCTTTTCGCCAATAAATCAAAATTCTCTTGGAGAATCGAAGGATATATGAAATCCAAATGCCTATTGGAGATGATTTGATCAAGTCTTGAATAGTTTAAAA------TTTCTCTATCT------TTTTTAACAGAAGGATCCAACAATTTATGCCTTACTTGATC------------------------------ATTCGTAATTGAGAAGTAAGAGATATATCTTTCGTCGACAGAAAAAGAATGCACATTTATTTGATCTTGATCTTTGTGGAGTGAAAAAGACACTATACTGGATCTGCACGGACCTCCTGCTAATAGCCATAAATGACTTGTTTTTGGTAATAGATGAACATTACTATATGTATATTCGGGTGCATGGTAGACATTGGTACTCCAGTGCATTTCTCCCTCTGATTCAGAATAAATATGTTTTCGGACCTTCTCTTTAAAATGAAAAGTAGACGTTCCAGTACGAATCTCAGCAATAACTTGTTCAGATTCTACATATTGATCATTTTGAACTAAAATCAAACTTTTGGGAGGAATATTCACACTATGTAGAATATCCCGACTCTCAATAGTTACATACAAGTCTATAGAACATAGAAAAGCAGGATGTCCGTGACGGGTACGTGTAGGATGAACCAAATACTCGTTGAACTTTATTTTTCCGTTAGAAGGAGCTCGTACATGTTCGGCAGTACCGCCCGTGAATACTCCGCCCGTATGAAAAGTCCTTAATGTTAGTTGAGTCCCTGGTTCCCCAATTGATTGCCCCGCAATAATACCTACAGCTTCCCCCAATTCGACGAGATCGCCGTGAGTGGGACTTCTACCATAACATAATTGACAGATCCAAGATGTATTCCTGCAAGTAAAGGGGGTTCGAATATATATTGGTTGTGCTCGAAAAGTTATGAATCGATTGGCAAGTCCAACCCCAATATCTTGATTTCGAGTGGCAATGCAGCGTACCCCCATATATATATCGTCCGCCAATACACGACCAATTAGGGTTTGGACAAAAATTTTTTCTGTCACCCCGTTTCGAGGACTCACGGAAATACCTCGGATAGTACCACAATCTGTTCTACGTACAATAATGTGTTGAACTACTTCAACAAGTCTACGCGTGAGGTATCCAGCATCTGATGTTCGTACAGCAGTATCCACGACTCCTTTTCGAGCTCCGTAGCAAGAAATTATATATTCTGTCAAAGAAAGTCCTTCACGTAAATTGCTTTGAATGGGTAAATCAATCATTTGTCCTTGGGGATCCGACATTAATCCTCTCATACCTACTAATTGATGTACCTGAGATGCATTTCCTCGAGCTCCCGAAAAGGACATTAGATGGACTGGATTAGATGGATCGGTCAGCCTAAAATTAGGATTCATTTCTTGTCTCAAATATTCACTTGTGGCATACCATATCTCAATGGATTGACGTAATTTTTCTACCGCGTGTACATTCCCATAATGGTGGTGTTTCTCCAAAATAAAACTTTGTTGTTCAGCATCTTGGACTAACCATCCCTTAGAAGGTATTGTTAAAAGATCATCAATCCCTAATGAAATAGATGTAGCAGTGGCTTGTTGGAAACCCAAAGTCTTCACTTGATCCAGGATATGTGATGTATATGCCATTCCGAAATGATCTATTAATCTGCTAATAAGTCGTTTCATAGCAGTTCCATCTATCACTTT------ATTGTGAAAGACCAAATCGGCCCGTTCTGCCATAAGTACCCCCATATTCCGCTGA-GTAGGATTCGACAATGGACTTGAGTCAGTGATTCGAAAACTTCCTTTCCTCAATCTTAATTCAC----------ATAGCAATTA--AGAAATTCTTAGAATACCGATG------AAATTGGATAAACCCGACTTCCC-----AAGGAAGGGTGTCTAATCGAATTTATTTAT------------------TTAGATAACGTAT-------------------------AAATATTAGATAGCGTATAAATAGGCCCGACAAAACCCCTGTATGGCTTCTTCTATTTCTCGATAAAAAGAAACATGACCAACAGTAGTTCGAATATATATACAACAGATTTCCT------------------TTTTCATACTTCCTACTATTAGATAGTGTCCATAAATCTCATGATAAGTACCAAAAGATTCATATTGAACTTCGATGGGAACCTCTTTTGAGCCAATGACACGTTGATCTAGTCGCCACCGGAGCCAAAAGGGACTATCTAATTTGATTCGTTTCTGCCGATAAGCCCCAAGTGCATTGTAGGAACTACCAAAATATGGTTCTTTTTCTTTCGTATACTCATAGTTATTAT------TGTCAACTGTTTTATTTTGGTAGTTTGCACAATTATATGGATTATACCTATTTTCACAAATACCCCGCCGATTCCCCATCGTTAATACATAGAGTCCGATAAGCATATCTTGACTTGGTACAGAAATGGGATCCCCAATAGCTGGAGACAAAAGATTCATATGAGAAAACATAAGTAAACGGGCCTCCGCTTGAGCTTCCAAAGATAAAGGTACATGAACAGCCATTTGGTCCCCATCAAAGTCTGCATTGAAGCCCTTACAAACTAATGGGTGTAAACAAATAGCGCGCCCCTCCACTAAAATGGGTTGGAACGCTTGTATACCCAATCTATGCAGGGTAGGTGCTCTATTCAACAATACAGGATGTCCCTGCATAACTTCTTGAAGTATTTCCCATACAATCGGTTCTTTTTCCCGAATTTTACTTTTCGCAATCCCTATGTTAGAAACAATATGTTGTCTAATTAGACCACGAATTACAAATGTTTGGAAAAGTTCTATTGCTATTTCTCGAGGTAATCCACATTGATGTAATGAAAGCGAAGGACCGACGACAATGACGGAACGCCCCGAATAATCGACTCGTTTACCAAGCAGAGTCTCGCGAAATCTTCCTTCTTTGCCTTCAATTACATCTGAAAATGATTTGTAAACTTTATTATGACCATCCCTCATTGGTTGTCCGCGTATCCCATTATCAAGAAGTGTATCCACAGCCTCTTGTACTAATTTTTCCTGACACATTACTAATTCTCCTGGCGTAGACCTATTTGTTACTAATAGATCAGTAAGAGTATTGTTCCGATAGATAACTCTTCTATAGAGTTCATTAATATCCGAACTCATTAGTTTACCCCCATCTATCTGAATGATTGGTCTCAACTCAGGAGGAAGGACTGGTAATAGACACAAAACCATCCATTCTGGTTCTACATTTGTTCGGATAAAATGTTTAGCTAATTCTATGCGTCTAACCAAAAAATCCTTTCTTCTTCTAATTTTTCTATCTTCCCATTCGTTTTCAGCGGATTCTTCGTCTCCTAATTCCTTCCATTCTACCAATGAATTTTCTATAATAATTCGCAAATCTAAATCGGCTAATTGTTCTCTGATAGCACCTGCTCCTGTAGAGATTTCTCGGTTTCGAAATGTCTCAAAGCCTTGGGTAGTAAAAAAAAGCGGGATGCTGTATTTCCAGGATTGGATTTCATACTCGAATAAGCCCCGTAATCGTAGGAAAGTTGGTTTTTTAGCTATGGGCCTAGCAAAAGAAAAATTTAGATAGGT---TCCTATAAGATTGGAT-CCCCCTTTGAAAATCGGACGTGAAGGTTTCCTCTCATCCGGCTCAAGTAGTTATACCAAA-TAAAGAAGGGAG------TTTT-----TTTTACTTTGTTCAATAAAAAGAAAACCCTACAAAGAACTACTCTTTACTCAAGTTCCCCATCCAGTAAGGACCAACCTTTTA-ATTAATTCA----------------------------------------------------------------------------------------------------------------------TTTTTTTTTTACTTTCACTTTTTAACTTTCTGAATTTTTTATTTACGAT------AAAAT--------AAAAACGAAATGTGA------AATTATTGAGTAGTCTACTTCCCTTTAAATGATGAACCCCCCTTTC-------AATTA-AAGGAAT-ACTTTGGGACTCGTAAGGGATTTACTTGTCTATATATCGTTTCGTTCCATTCGATCTTTTAGGTCCCTACTTACCTCGACGGCTATGTCATTATGACCCTTGAAGCATATATGCGATAAATAGACTTCTGTAACCATGTCATATTTACTTTCTTTAACAGAACCTCTCT------CTAAAA------GAAGTGGAATGGCACATTCCACTAAAAAATA--TTTTTTTT----TTTCACGAGGT-------ATAACTAGCAATTCCTATTTAGCTGGTACGGAATCGACCATGGATCAATTCCCCCTTCATTT--------------GGGAATATTGAATACACCCATA--------------------------------------------------------------------------------------------------------------------------------------------------------------------------------ATTCTGAGCTCCATGTTACTCCTTCCAAGAACCATGTCAGAGTCGGGGGCATCCCAATCAGATTGAATGGGATGACAGTTTAGTAGTGCAAATCTGTAAAATGCGAATTTCGATCAAATCACACATCGCAGTATACTAGGCCTTCTAATTCCTTAAGGGGCTTATCTAAAAGATTCGCGATATAACTAGGAAGGCGTTTCAAATACCACACATGAGTTACTGGACATGCGAGTTTGATGTATCCCATTTGATATCTTCGTATCCGAGAATCAACAAATTCCACCCCGCATTCTTCACAAAATTTCGGGTCCTCTTTTTCTGCTCCGATCACTCGATAATTTCCACAAGCACAAATTCCACTTTTTATAGGTCCAGAGATTCTTTCACAAAACAATCCATCTTTTTCCGGTTTATTGGTTTTATAATGAAAAGTATAGGGCTTTGTCACCTCTCCAACTATCTCCCCATTTGGTAGGATTTTGTTGGCCCAAGCCCTTATTTGTTGAGGAGACACTAATCCAATTCTAAGTTGTTGATGTTTATACCGGTCGATCATAGAATAGAAATTCTGATTCATTCGGATCAAACTTCCTTTCGATTAATCTGAAAATTCTTCTCAGATACAAGGAAATGGTTCAGTTCCAGAGCCAAAGATCGTAGTTCTCGAACGAGCAATCGAAAAGATTCTGGGGCATCCTCAGGATTAGGTACTGTTCCTCCAATGATCGTAGCACCAAGTAATTCTTGACGAGCTCTAATATGATCAGATTTATAAGTAAGCATCTCTTGTAAAATATGAGCAACACCAAATCCCTCTAGAGCCCAAACTTCCATTTCCCCTACTCGTTGCCCCCCTTGCTTGGCCCTTCCTCTAAGGGGTTGTTGTGTAACAAGTGCGTAATGCCCACTCGAACGTCCATGGATTTTATCATCAACTTGATGAATTAATTTTAGGATATAGGACTTGCCTATTAGAACAGGTTGTTCAAAAGGATCCCCAGTTCTTCCATCAAATATTCTACTTTTTCCCGGAAACTCGGGTTCAAATACCCATGGGTTTTTTGTTTGCTTACCGGCTTCATATAATTCGGAAAACACTAGTTTTCTCGAAGCCTCTTGCTCATATCTCTCATCAAAAGGTGCTATTCTATAATGTCTCTTTAGTAGATCCCCTGCTAACCCGAGCGAACATTCAAATATCTGTCCTACATTCATTCGTGAGGGTACTCCTAATGGATTGAAGACCATATCAACAGGCGTTCCATCTTGCAAGTAGGGCATATCTTGTCTAGACAAAATTTTAGAAATGATACCTTTATTCCCATGTCTTCCAGCTACTTTATCACCCACTTTGATTTCACGTTTCTGTAAAATATATACACGAATCTTTTCTGGATTATAGCTGGAACCTGTCTTTTTCTGGATCCATCTCACATCAATAACTCGACCTCTTCCGCCTATAGGTAGTTTTAGAGAAGTTTCTTTTGAAGTGGATACCTGAATGCCAAGTATAGCTCGTAATAATCTATCCTCGGGGGCATACGAGGATTCGTTCGCTATCTGAGGTGTTAATTTACCTATTAAAATATCGCCGGTTTCTATCCAAGATCCCAGCATTACAATTCCATTTCTGTCTAAATTTCGGAGTAAATGAGCCTCTAAATGAGGTATTTCCTTAGTAATTCTTTCGGGACCTTGACTTGTCACATGAGTCTGAATTTCATATTTCCGTATGTGAAAAGAAGTATAAATATCTTCACACACCAGCCGTTCGCTAATTAGTACTGCGTCTTCAAAATTGTAACCTTCCCACGGCATATAAGCTACTAATACGTTTTTTCCTAAAGCGAGTTCCCCACCAACTGTAGCCGCCCCATCCGCTAAAATTTGCCCTTTTTTAATGCATTTACTCTGCTGAACCTGAGGTTTTTGATGCATACAAGTATTTTTGTTGGAACGTTGATACATAACTAATGGAATGTTTATAGTGTCCCCATTACTTGATAAAATGATCTTGTGAGTATCAGTATAAATGATCTTTCCTTCGCGTTCAGCTATAACAGACACCCCCGAATCTAGAGCCGTTTGGCGTTCCAGCCCAGTTCCAACAATGCACTTTTCGGATCGAGAAAGAGGAACTGCTTGGCGCTGCATATTAGAACTCATTAAAGCCCGATTCGCATCATTATGTTCGATAAACGGAATGAGGGAAGCTCCAATAGAAAAATATTGGAAAGGAAAAATACTTCTAAAACGAATCTGTTCCCATGCAATAGTCAAAAATTCTTGACGGTATCGAGCCGGAACAACTTGTTCTTCTTGAACACCCCGATTCAAGGCCAAAGAATTTCCTGCGGCTACCATATAATATTCATCTCTATTTGGTGATAAATAAATTATCTGTGCCTCTTTTGATCTCTCAGACATTTCATAAAGCGGACTCTCTATAGATCCCCAAGGACCAATCCTCACATGAATAGCTAAAGATCCAATAAGTCCAACATTGATTCCTTCAGACGTATCAATTGGGCAAATACGCCCATAGTGGCTCGGGTGGATATCTCGTATCCGAAAGCTAGCAGTTCGTCCCGTCAATCCTCCAGGACCCAAATAACTCAATTTTCGCCCATGAACAATTTGTGTCAATGGATTAGTTCGATCCAAAACTTGAGATAAAGGGTGTAGGCCAAAAAAGGATTCATAAGTGGTTGTTAATGAAGTTGAAGTTACCAAATTTTGAGGAGTCGGTATCAATTTATGTCGGATTGCTCCACATATAGTTCCTCGAATCGAATTTTCTAAACGAACAAGAGCCAATCCAAATTGATCTTGTAACAGATCTGCTACAGAGCGAATACGTTTATTTTTCAAGTGATTCATATCGTCAAATGTACCCATTCCAAATTTAATTCCAATCAAATGATCCGCAGCAGCCAATAGATCTCGTGGTAACAAAAATGTATTGTTCTGAGGTATATCAAGATTCAGTCTCCGGTTCATATTTCGCCGACCAATCCTTCCTAATTCACATCTTTGTTGAAAAAATTTCTTTTGTAATTCCTTACATAAGGACTCAGAAAATACCGGATCCCCACCGACACAAGCAAATTGTTGATAAAACTCCAAAATGGCATTTTCTTTTGATCCAATCTTTTTTTTCTCCTTATCATTCGAGAAAGACAAGAAAATTTCAGGGTAACAAACATTATCTAGAATTTCTCTTAGATTTGAACCCATAGCTGATGATAAAACTAGAATAGATATTTTTTGTTTCCTACTTACACGTGCCCATATCCTTGTTCTTCTATCAATTTCTAATTCCGATCTTCCTCCCCAATCTGATATTATAGTGCTGGTATAGACAGAATTTCCGTTATGATCCAATTCTGAACGATAATAAATACCCGGACTTTGCAATATTTGATTGATCACAATTCTGTATATTCCATTTACTATAGAGGTTCCCAGGGAATTCATTAGAGGAATGTTTCCAATAAAAACAGTTTGTTGTTGCATATCCCTACCGGTTTTCCAAATTACTCCCGCAGGGACATATAATTCAGAAGAATATGTGAGTGATTCATACACAGCATCTCTTTCCTTTATCAGGGGCTCTACCAATTGATACCTTTCCACAAATAATTGAAATTCCATTTCTTGATCTCTATCTTCAATTTTTGGAAATTTATGAAATTCTTCCGTCAAACCCTGATTAATGAACCTACAAAATCCCTCAAATTGTATCTGACTAAATCCAGGTATTGTGGACATTCCCTCATTTCCATTCCGAAGCATCTTAATCTT-AAGTTTCCTATTTA-TTTTTATTGAAAAAATTCAATTATTG---ATTCACTATTCATCGAACCATATGGATCGACCTAG-----CAATAAT--AGAATGTATATTCTGTTTACTGAATCACATAAAATTTTAGTCAACTCCATATATCTAT------TTCAAACGTATGAACGGAGACGGGACGGCGGAATAAAGAACATTTTGGGCGCAAGTTCAAATTTTTGACGGGT--------ATAAATTATAAATAAATT---------------GAGAAAATATT------TCTGG-A-AAAAAAATTCTGTTACTTACACTT------ATGGAGTCTTGTATAGAATATCAAAATTGATCCAACTTATACCTAACGTATTAGTATGATATTACGACCCC-ACGGGATACCCCAAAAAGGAATGATTGAGATTGAATCTCCTCTATATATTTATATATTTA--------------TATATATGAGATA-AAGACAGAAT------AATCAGAA-GTAGTATAGA-----GTTTCCC-----------------CTTTTTTAACACAAAAAATGCAATTTCA-----TGCTCAAA----------------ATTGGCGGG-TTTG----CTTTGATAGTGAGGGAAATTAATAGAATACGCTTGAAT------TGCGT------AACTTAATATAAATATACTAAA--------------------------AATAGTATTTATTAAGTACATGTTG----------------ATACGGCTATTTAT----CCATATATCACATCTTTTCTTGCAATTTCTGGGGCAACATTAACATGGATCAC---------ACTCCACCAAAATTTTGA------TTTTCTATTCAATATTTCAATCTAT-TTATTCAAGGAA-AAATTGAAA-------------TCTAGGGATA-----------------------------------------------ACAA----TTTGTGTTTTGGGGTTTACATATACACATATATGTTG-------------------TTATAATT-------------------GAAATTGAAAAGTCTTTTTTATTG---------------------------------------------------------------------------------------------------------------------------------------------------------------AAAAAAATGAGATTAGTC------------------ATAAATCGGTCATAAATAA--------------------ATTTTCTTTTTCTATTCAAGGAAATAAAATTGGATCTCCA------ATA------AAAATTGAAGAACCATTCAC-----TAATTTAAA-T---TTAAAGACTAATTTCA-------------------------AGTAAATTGTTAATGGTTCCAATTTGCGTTGAATTTTTCAATTTTTCAGTCTGTCGCCAGAA---------TTTGACTCT-CAATAGAAAAGAAACGAGAAGATA-------AATTTTTAAATG----ATATA-----TATTTTG-----AAATAGAATAAATCGAAGAAAATAATAGAAACCAGATCC----ACAAAAAAAA-GAATTTA--------------------AAG------------TACAACAG----------------------------GATTCAAGAT-----AAAAAA------GA---------------GTTA-GTATTAGA-----AATAGAATATGGATAATATTTTTATACATTTTATTTTGGATC-T-----AATTTGGCGGCATGGCCAAGTGGTAAGGCGGGGGACTGCAAATCCTTTATCCCCAGTTCAAATCCGGGTGTCGCCTGATCAACAAAAGA------TTTTGGA-----TTTCTTATTCTGCCGATCTAATTCGATGAATTATTGCTTCGCAAGAAGCGTAGGCAAAGAACTAAGTGGGCGCGTCA------A------TACTTGATTTTTATAAACTATAGCATAGGTTTTAGAAAAGACTGTAACTTTTTTTTCTTAATTTT-TCTTAAAATATGAGTCTAACCCAA-----------------------ACCAAATCGGCAGTAATAGGGATAAAGCAAAAACCTCAGTTATTAAT-----TTAATGATTGGTAATGATTGATTCTCACCATTTATTTGATTTTTAAAA-----ATTTTAAAATA--------AATGGTGAGAATCAATTCCAGAATGGAATTTAAGAACTAAGGTCAGAAATATCGAT-----ATACAAAGATTCCTAGGAGGCACCCCAT--------TTTTACTAC-TAAAATA------------------GAATAAAAGATTATACAAAAGACTAGCATATCA----AAATTTC-----TTAAACAATTTTGA----------------ATTTTAAGTAGCGTCTCGTG-----ACTCTGTTGGATATTAAAAA--ATTAGATTGGATACAATGATGGGAAATTAATTTAGGGCTTGTGGAAAGGCACGAAGA---------------TACTTTGTATTTAAACTCACGAAAGGCTATGAGTGCTCAGACATA--------------CAATCAGAATAGTTAGTCAACTC--------------------------TTA--------------------TAGTATAGAGT----CAAGGTA----AA--------AAA------------------------AAAAGA----------ATATATGTA-------TGTAGTAATAGTGGCAGTGGGTTCTACC----AATTCTTTCATAG-----AAAGACAGTAAGCTTAGATCAAATAGAAAATAGAGGTATCTGATATATAGTTATC---------------------------------------------TAT-------------------------------------------------------------AGAAAAAGCGCATGTATCATT----TTGTACTTAATACTTC---CTGATTCTACCGTAAATCCTAAAATATTG-----AACTTGTTGCAAATGTATTCATTGAATTAATTTGGTTCATCAATAGTCTTAAGTCAGAATCCTTTTTTGACTCTGTGCCATTGATTCCACTATGATTATTAAATAATAATAGAATAATTCCTTCATAGAAATAGGGGACATAATTAACATGGATATAGTAAGTCTTGCTTGGGCTGCTTTAATGGTCGTCTTTACATTTTCCCTTTCACTTGTAGTATGGGGAAGGAGTGGACTCTAGTGCTG----GGGGCACTACA------AATACTAAATTGAGTAATCAATTACTCAATCGAACTGTATCAATTCTT------TATTGATCGTTTTACG-AAGCCTTACC-TT----------AAAAAAAGTATTCAAAATTGTACTGGAATAGAGTAATAAATCATTAT----CTTGTATTTTGAAACTAAAATCT-------ACGCATAATAA-------------TAATAAGAGATTCTTTCCAACCTAATTT---------TGACTA--------A---------------------ATAGTCTATA----------------------------------------------------------------------------------------TTTCTTTCTAAAAG------------AAAAGTAGTTCTGTTATTATGACACTATATATTTTCTTTCCACTGTAAGCGAAACGATTAGTG--------------------------------------------------------------------------------------------------TATTTGTTTTA-----AAC-----TTCTAGAAATTAGAAT------TTTTTGACTCATCTCA--------TGTTTTGTTTAAACATGAAAAACGACCAACTTTACTCTAACCC-----CTTTTCCAAATCCGAAGAAGT-----TATAACTCCGCGGATCATCCATTAATTGTTCAATCAATG--------ACTTCTTGAGATG---------AAAAAAAAGAAATCG------AATTAGAGTTT-------------------------------------TATCTTATCTA---TATGTACATCTAATA-----------------T--------------ATACATATTGG-----------AATTTTATCTA-TACGAAGCC--------------------TAT------------------ATTAATAATATAGTAGTATACAATACTAGCTAG---TGTGGTAGAAAGAACTATA-----TATTATAGCTCTTTCTACCACACTAGCTTAGATAGTTAATAAGCTACTTCTATTCTGATTCCAGCTCAGCACAATTATTTCATTTAAGACTTGACTTATTTA----TATTATAGTTTCAATTTTTTTCTTTCATTTCTTGAATC----------ATTGAATTGAACTGC------TAAGAA----------------CCGATAATTCAAGTTTCATTCAAATTAATCATTTTGGCTAACTGTTTTTACATAGATGATAAGTAAAAAAGCAGTAGGAATTAGAATAAACAATGCAGTAGCAATAAGTGCGAGAATATTGACTTCCATAATCTAATC---TTTTTTTT----TTCGC-----AA-----TAACTTAACTCGGGATCTAATCCCATAGAGATTCTAAATTTGATTCCTGTAAATTCAATGGGATGAATTGTATCCTGATGATACTGAATCAGATCAATATTATGAATAACAATTTCTGATCTATCAAA----TCAATTTTTCGTTGAGAATTGAATAGTATAACATAGGAAGATCTTTTATCCATACAAAAAACCA-------------TTTTTGATTAGATCA-GAAATACCT--ATCATTAGGTTTTCATCT--TTTTTCCACTTGTTCTTTTCTATAACCTATCATCTTATCTTCCTTATACAA---------------------TTCTTC--------------------TACTT-ATACAT---------ATACATAGAATTTTGTATATAGT--------------------------------------------------ATTA-GAAGGT--------ATTA-----------TATAACCGGTATTCTCTAGGGCATACAGAGAGCCAAAC---------AAGTATAAGTGAGATGTAAAATAAGGTAAGGT--TAAGTCTAAAAAATCGACTATTCGAGT--------TTTACCTTT----------------------------------------------ACTAAGAATAAG------AAAAGAAAGAAGCCTTGCTTGGTTTTGTTGGT------------------------------------------C-TTT-TA-T--------------TT-TATGTTATT-----------------AGTATACTC-----TTTGTTGGATTGGAGTTAGAACGTATACATCAAAAATAAAA-------TAGAAAATTGGAATGAGAATGAAATAAATTGTT----TTAAATCAGTAGTCATAATTGGGG------CTAAA------AAAA----A-TTTAGATTTAAAAAAGATGT------------GCTTTAACCT----GAAAAGTACTTC-ACCGAAGAATTAAA----TTCTATTAAGATTAAGTTCATTGTGTATCATATA---------ATAT-------------AATAAAT------------------------AAAGATA--------TTTTGTGTCCGTACCCCCCCAAA-------A---AAAATATGGGCGCTCTATTCCATTTCATTGATCAAGAACAGAATGATTC------AAAAAAAG-----------------------------------------------------------------------------------AG----------------------------------TATTGGTA-------------------------------------------------------------------------------------------------------------------------------------------------TGATA-----TCTCTTAAACTTT-AAATCCTGAATA-------TAGCA-ATAGTACCAATTGTACT-------------------------AAATATATGTTTTTTTTC-CCCTATC-------AATTAGTACTGGGGGAAGAAAAGGAACTTCCCATATTTATCTGATGAGACATGCGAAAT------AAAAGAAATAA---------TTTCCGCGGCGGGAATTTGTTTGATTCTATTTTGCTCCTCGTCTTCCCTTTCGC-AAAAATTGAGAAATG--------CATTTCTCAATTCATTAGATCCTAGTTCGGGACTGACGGGGTTCGAACCCGCAGCTTCCGCCTTGACAGGGCGGTGCTCTGACCAATTGAACTACAATCCCGGCGAGATGTATA-----CATATACT---------------------------------------------------------------------------------------------------------------------------------AGAGTGA-----------GACGGATTATTAGTAAC-----------------TAGTGATT---------------A-TTTTTTTTTTATTGTTAAATATAAATAATAGATCTTTCAATTTATTGTTAAA--TATAAATAATAGATCTTT------------------------CAATTAGATG----AGAAAAAAATAGATAGAGAAAAATTTTTCTTTATTTCTCTACGAA---------------GCTGGCATTACCCTTTAT------TTT---------------CTGTAGGATAAATTAATTATATCCTACTC-----------------ATGGGGCGGTGAA------TTCTTGGGCCGAGCTGGATTTGAACCAGCGTAGACA-GTCGTCAACGAATTTACAGTCCGTCCCCATTAACCGCTCGGGCATCGACCCAGGAAGA-ATTCTTTCTATGCTTATTGATAATCCATGATCAACTTCCTTTCGTAGTACCCTACCCCCAGGGGAAGTCGAATCCCCGCTGCCTCCTTGAAAGAGAGATGTCCTGAACCACTAGACGATGGGGGCATATCCGCCCGACCGTCATCATACTAT-AATGATAGTATGAATAATTTTTTGGAATT-----GTCAATATAATATAATGGTATGGCTAGATTCGAATAGTATTT---------------------TTAT------ATTCTGATTCTAT-AGGATTT--------------------------------------------------GAATGAAACG------------------TTTT-----------------------------------------------------TTTTTC------TTAAATTTTAACTCATTGCTTCATTTCTTGTTCAGGTGAAATA-----TGTCTATCACTAT-------------CTCACA-----TTAAGTCAGAAAATTCAAAAACGAGAAAAAGTGTACCCC-TTTTCT----AGGTAAATAG-AA-TGAATTTTTTCATTATTTCCATTATGAGTCTACTGCATATATA---------------------------ATGTAGTAGACTCATAATGGAAAATGGTTAAGTCATGAATTGAACA-GGCCCTTTTAACTCAGTGGTAGAGTAACGC------CATGGTAAGGCGTAAGTCATCGGTTCAAATCCGATAAAGGGC-TTTTTCATGAAG----AGTGTTT-GTCTTCGTTTTTCATTGGAGAATAC-----AGATATTTTTTAGAGT----------AAAAAAAAGGGCAAACACA-----A--TTGTA-----ATATTTATAATATAATGAGTTCTTATTATT----TAAGTTTT---AGT--------TC----------------------TAATTAAAAAG-TTGAACA---------TT----TAATCATT----------------------------------------------------------------------------------------------------------------------------------------------------------------------------------------------------------------------------------------------------------------------ACCTACCATTAAAATTCTAACT---AAAAAAAAGTAAGTGGACCTGACCCATTGAATCATGACTATATTGGCTATTCTGATATTTAAATTCGATATATATTAAAT-----------------------------------AAGCGGG-TTTTTTATTTCTTTTTTT-AGTTTCTTA--------------------------------------------GATCACAAAAGACAAGAATTTGTCGATATTTATGATTTGATTTTCTTGTTAAT------GGGCGCT---------------CTATAGGAATAAATCG-----CTATTATTT-TCCGATACAT------------------------------------TAT---------------ATTCTTTTCCGATACAT----ATAATATATAAAAAATATATTTAT---ATAAA--------------------------ATATA-----TTTCGAAAATCCA-TTTTTCAATATCTTTCCTTGATTTCAAAATTTGATTCCAATATTGTTTTG-----TTGTTTTGTT-------------------------------------------------------------------------------------------------------------------------------------------------------------------------------------------------------------------------------------------------------------------------------------------------------------------------------------------------------------------------------------------------------------------------------------------------------------------------------------------------------------------------------------------------------------------------------------------------------------------------------------------------------------------------------------------------------------------------------------------------------------------------------------------------TCAGTTTGAACTCATGGATTTACCCAGTTCGGTTTATGAACCAATAGAAAAT-------------------------AAAAAAGAA--TTCTTC--------------------------------------------------------------------TTTTTTATTTTCGAAACCC----------ATTGTATTCTAAAGGGCATGGAACGACGAATCATCCATACATAATTGAACTACCGTATGCCCTGAAAATGAGATGACGTGTTCGGAAATGGTTGAAGTAGTTGAATAGGAGGATCACTATGACTATAGCTCTTGGTAAAATTGCCAAAGAAGAAAACGATTTGTTTGATATTATGGATGACTGGTTACGGAGGGACCGTTTCGTTTTTGTAGGCTGGTCCGGCCTATTGCTTTTTCCTTGTGCTTATTTTGCTTTAGGTGGTTGGTTCACAGGTACAACTTTTGTAACTTCATGGTATACCCATGGATTGGCCAGTTCCTATTTGGAAGGTTGTAATTTCTTAACTGCTGCGGTTTCTACCCCTGCAAATAGTTTAGCACATTCTTTATTACTACTATGGGGACCTGAAGCACAAGGGGATTTTACTCGTTGGTGTCAATTAGGAGGGCTGTGGACTTTTGTTGCCCTCCATGGTGCTTTCGGACTAATAGGTTTTATGTTACGCCAATTTGAACTTGCTCGATCTGTTCAATTGCGACCTTATAATGCAATCGCATTCTCTGGTCCAATTGCTGTTTTTGTTTCTGTATTCCTGATTTATCCATTGGGTCAATCT---------------------------------------------------------------------------------------------------------------------------------------------------GGTTGGTTCTTTGCACCCAGTTTTGGTGTAGCAGCTATATTTCGCTTCATCCTTTTCTTCCAAGGGTTTCATAATTGGACATTGAACCCATTTCATATGATGGGAGTTGCCGGAGTATTAGGCGCTGCTT---------------------------------------------------------------TACTATGCGCTATTCATGGTGCTACCGTAGAAAATACTTTATTCGAAGATGGTGATGGTGCAAATACATTCCGTGCTTTTAACCCAACTCAAGCTGAAGAGACTTATTCAATGGTCACTGCTAACCGTTTTTGGTCCCAAATCTTTGGGGTTGCTTTTTCCAATAAACGTTGGTTACATTTCTTTATGTTATTTGTGCCAGTAACCGGTTTATGGATGAGTGCTCTTGGGGTAGTTGGTCTGGCTTTGAACCTACGTGCCTATGACTTTGTTTCCCAAGAAATCCGCGCAGCGGAAGATCCTGAATTTGAGACTTTCTACACCAAAAATATTCTATTAAACGAAGGTATTCGTGCTTGGATGGCGGCTCAGGATCAGCCTCATGAAAACCTTATATTCCCTGAGGAGGTTCTACCCCGTGGAAACGCTCTTTAATGGAACTTTAGCTTTAGCTGGTCGTGACCAAGAAACCACCGGTTTCGCTTGGTGGGCCGGGAATGCCAGACTTATCAATTTATCCGGTAAACTACTTGGGGCTCACGTAGCCCATGCCGGATTAATCGTATTCTGGGCCGGAGCAATGAACCTATTTGAAGTGGCTCATTTCGTACCAGAGAAACCCATGTATGAACAAGGATTGATTTTACTTCCGCACCTAGCTACTCTAGGTTGGGGGATAGGTCCGGGGGGGGAAGTTATAGACACTTTTCCATACTTTGTATCTGGAGTACTTCACTTAATTTCCTCTGCAGTCTTGGGCTTTGGCGGTATTTATCACGCGCTTCTTGGACCTGAGACTCTTGAGGAATCTTTTCCATTCTTTGGTTATGTATGGAAAGATAGAAATAAAATGACTACAATTTTGGGTATTCACTTAATTTTATTAGGTATAGGTGCTTTTCTTTTAGTATTCAAGGCTCTTTATTTTGGAGGCATATATGATACCTGGGCGCCCGGGGGGGGAGATGTAAGAAAAATCACCAATTTGACACTTAGCCCAAGTGTTATATTTGGTTATTTACTAAAATCCCCTTTTGGGGGAGAAGGGTGGATTGTTAGTGTGGACGATTTAGAAGATATAATTGGAGGACATGTATGGTTAGGTTCCATTTGTATACTTGGTGGAATTTGGCATATCTTAACCAAACCCTTTGCATGGGCTCGCCGTGCATTTGTATGGTCTGGAGAGGCTTACTTGTCTTATAGTTTAGCTGCTTTATCTGTCTTTGGTTTCATCGCTTGTTGTTTCGTTTGGTTCAATAATACCGCTTATCCTAGTGAGTTTTACGGGCCCACCGGACCAGAAGCTTCTCAAGCTCAAGCATTTACTTTTCTAGTTAGAGACCAACGTCTTGGGGCCAACGTTGGATCTGCCCAAGGACCCACTGGTTTAGGTAAATATCTAATGCGTTCCCCCACAGGAGAGGTTATTTTTGGAGGGGAAACTATGCGTTTTTGGGATCTCCGTGCTCCCTGGTTAGAACCTCTACGGGGTCCCAATGGTTTGGACTTGAGTAGGCTGAAAAAAGATATACAACCTTGGCAAGAACGACGTTCGGCAGAATATATGACTCATGCTCCTTTAGGTTCTTTAAATTCTGTAGGTGGCGTAGCTACCGAGATAAATGCAGTTAATTATGTCTCTCCTAGAAGTTGGTTAGCTACCTCTCATTTTGTTCTAGGATTTTTTCTATTTGTAGGTCATTTGTGGCATGCGGGAAGGGCCCGTGCAGCTGCAGCAGGATTTGAAAAAGGAATCGATCGTGATTTGGAACCTGTTCTTTTTATGACCCC-----------------------ACTTAGCTGATAT---------------TTTTT--TTTATATCTATTCTATCG----------TTTTTTTCTGTTCTGGCTCGGCTATCC-------CACCTAGCCGAGCCATGCTCCTT-------------------------TATTTTATGAAATTCATTTTATGAAAGATAACAAGTCAAT--------------------CCAAACGAATAAAGAAAAAATTGAATTCC------------ACAAGAAAGAAAAAGGAGAGAG---AGGGATTCGAACCCTCGATAG-TATCAAAACTATACCGGTTTTCAAGACCGGAGCTATCAACCACTCAGCCATCTCTCCTAGAGGTAATCTCTATTTTATTCCTACGAAT---------------------------AGAACATGACCATATGAGATGATACACTAACTACCTGTA-----TGTAGAAACCTCCTGGATTGAATATATGTTTCGATATATCTACC----T-GTATAC------TATAT---ATACAATA----------------------TATATATAC---ATGA-----TATAGTATATTATATCCG-------------TTTGTGAAGTAATTACGA----AA-------CTCCCTTCGACTCCATGTCCGAATAAACTAAAGTGGTAATAAGTTCTAAA-GAATCAATTGATTGAGTCATGGTAAAAT------CCCTCCACGATGCATTTTATTCCAATTTTAACGAAGC------GGGGGATC----AAATGGTATAGTTCATTTGTTGGTAGCTTGGAGGATTAAAAATATGACTATTGCTTTCCAATTAGCTGTTTTTGCATTAATTGTGACTTCATCAATCTTACTTATTAGTGTACCCGTTGTATTTGCTTCTTCTGATGGTTGGTCAAGTAACAAAAATGTTGTATTTTCCGGTACATCATTATGGATTGGATTAGTCTTTCTGGTAGCTATCCTTAATTCTCTCATTTCTTGAACTTCTTTGGCATTTTCCCGACCCCAAAATGCCATTCTTTCTCCAAATTTCGG-------------------------------ATTGTGAGACACATTTCAATTTAAATTCAATCTG------AGTAAAAAAAAAAAATTCTATTAAATTTGTTATTAG--------TTCTTAATTGGC----TAGT-------------------------T-----------------------------------------------------------------------------TCTTATCTTAATT-------GGAATCTTACTTTACTAGTA---------------TTTATCTATGGCCCTGCGC------AAATATGATCCAGACGCATATATGATATATCATATATGTCATATATGTGTGGACATATG-CGTACGTTTCAGGAATGA-------AAAA------ATGCGGATATGGTCGAATGGTAAAATTTCTCTTTGCCAAGGAGAAGATGCGGGTTCGATTCCCGCTATCCGCCCATGATGAAGTA----ATTAT--AATA----------------------------------ATAAAAA--------------------TGAAAAATTCAGTATAAAAAATTCAGTATAGTCT------ATTATAATACTATTATGATACTTACTATAATGATACTTACTAT-AATGATATTATAGTAGTCACTATAGCAC-TTCTAT-TTATATA--------------------------------TTTTTTTTTTT----ATTATTGTAGTAGTTT-TATCTTTCCTTTTGTTCTTGTTTCCCTCTCATC------CAAAAACAAAAATAGTCATTATCATTAATTACTAGTTAACAGAATAACATAACACCTAAAAATAAAA----CTT----TTTTTTGTC----------------ACAAA-AAAAATGTTGCGGAGACAGGATTTGAACCCGTGACCTCAAGGTTATGAGCCTTGCGAGCTACCAAACTGCTCTACTCCGCGCT-----AAATAACTAGGAACTCACGGGTCAAGAAAGATTGGATATG-CCCTCCACCATATCTATACAAATAGAATAGTCTATTTATACAAAATGGTAAAGAG-----GGCCCCTCTATGATCTAT-GATCATAGAGATCCGTACAAACAAGAAACGAGATTTTTATCCTTACCAACTGGATCTTGTTGCGCCGGGTAACAAACACGCATGAACTATTTCTCGAAGTACGTGCCCGGATAGTCCAAAGTCTCGATAGTTAGCTCTAGGTCTTCCAGTCAAAAAACAACGTCGATGAAGACGTATAGATGCGCTATTACGTGGTGAGGATTGCAATTTTCCATGAATTTCCCATTTTTCACTCAACGACGGAACCTTGCTTATTTCTTTTTTTAAGGATCGACGAATCAAATGATATTTCTGTTCCAATTTCTGTCGTTTCTTTTCCCTCTGAATCAAACATTTTCTTGCCATAATGTTCAGTTCCTATTATTATCAATAATACAGTTCGGATCCTAGATGTAAAAATAAAAA-------AAGGAGGTCCCCCTCTTCATCGAAAGAAATGATATTGTTGCTGACACAGT--ATA--AAA---AA---AGAACTAAATT-AACCAAATTTTCCTGATGTAGAGGCAATCAAGAAAGCTGCATAAGTGAATATATAACCTACAGAAAAATGTGCTAATCCAACCAATCTTGCTTGCACGATGGAAAGAGCCACTGGCTTATCTCTCCATCGAATCAAATTGGCCAAAGGTGTGCGTTCATGAGCCCATGCTAAAGTTTCAATTAATTCTTGCCAATATCCCCGCCAGGAAATTAAGAACATAAATCCAGTAGCCCAAA------------------------CAAGATGTCCAAATAAAAACATCCACGCCCATACCGATAAACTATTCATACCAAAAGGGTTATACCCATTGATAAGTTGTGAAGAGTTTAACCATAGATAATCTCTTAACCACCCCATCAAATAAGTGGAAGATTCATTAAATTGTGAAACGTTACCCTGCCATAATGTAATATGTTTCCAATGCCAATAAAAAGTGACCCACCCAATAGTATTTAACATCCAGAAAACCGCCAAATAAAACGCGTCCCAAGCAGAAATATCACAAGTACCCCCACGTCCCGGGCCGTCGCAAGGAAAACTATAACCGAAATCCTTTTTATCTGGCATTAATTTAGAACCACGTGCATCTAAAGCACCTTTTACTAAAATCAATGTAGTTGTATGCAAACCTAGAGCAATTGCATGATGAACCAAGAAATCTCCCGGACCTATTGT---TAAGAAGAGTGAATTATTATTTTCATTAATAGCATTTAACCAACCGGGTAACCATATGCTTCGACCTGCATTGAATGCCGGTCCAGTTGTTGAAGATAAGAGTACATCAAACCCATAGGAAGTCTTACCATGAGCAGATTGTATCCATTGGGCAAATATAGGTTCGATCAAGATTTGTTTTTCCGGAGTACCAAAAGCGAGCATGACGTCATTATGAACATAAAGACCTAAGGTA------------------------------------------------------------------------------------------TGGAACCCTAGAAAGAGACTGGCCCAACTTAAATGAGATATGATAGCTTCCTTATGGTCTAACATTCTTGCCAATACATTATCCTCATTCTGTTCCGGATTATAATCTCTAATGAAGAATATAGCTCCATGAGCAAAGGCTCCTGTCATTATGAACCCTGCGATGTATTGGTGATGAGTATATAATGCAGCTTGAGTAGTAAAGTCTTGTGCTATGAATGCATAAGCAGGTAAAGAGTACATGTGTTGAGCTACTAAAGAAGTAATAACCCCTAAAGAGGCTAGAGCAAGGCCTAATTGAAAATGAATTGAATTGTTGATTGTATCATAAAGA---CCCTTATGCCCACGTCCTAATCGACCCCCCGGAGGAGTATGTGCTTCTAAAAGATCTTTGATACTATGTCCGATTCCAAAGTTAGTTCTATACATATGACCAGCAACGAGAAAAATAAATGCAATAGCTAAATGGTGATGAGCCATATCGGTCAACCATAAACTTTGTGTTTGTGGATGGAATCCCCCAAGAAGGGTTAGAATGGCAGTTCCCGCTCCTTGGGAGGTACCAAATAAATGACTACTGGAATCGGGGTTTTGGGCATAAAGATTCCACTGACCCGTAAGAAGTGGTTCCAACCCTTGAGGATGGGGTAATACGTCTAAGAAATTATTCCACCTTACGTACTCTCCCCTAGATCCGGGAATAGCG---------------------------------------------------ACATGAACTAAATGTCCTGTCCAAGCCAAGGAGCTTACTCCAAAAAGTCCTGACAAATGATGATTGAGACGAGATTCGGCATTTTTGAACCAGGAAACGCTTGGTTTCCATTTAGGTTGTAGGTGTAACCAACTCGCTATTAAGGATATAGCAGAAAGAAATAATAAAAAAAGAGCTCCGGTATAAAGATCTTCGTTAGTGCGTAATCCGATTGTATACCACCACTGATAAACACCGGAATAAGCGATATTTACTGGGCCGGTAGCACCTCCTCGAGTAAAGG---CTTCTACGGCCGGTTGACCAAAATGAGGATCCCAAATTGCATGAGCAATAGGTCTTACATGTAAAGGGTCCTGTATCCATGACTCAAAATTTCCTTGCCAAGCTACATGAAACAGATTTCCGGACGTCCACAGAAAAATTATTGCTAACTGTCCAAAGTGAGAAGCAAAAATATTCTGATAAAGACGTTCCTCAGTAATATCATCATGACTCTCAAAGTCATGTGCGGTAGCAATACCAAACCAAATACGACGAGTGGTGGGATCCTGAGCTAAACCTTGGCTAAACTTTGGAAATCTTAATGCCATAATGCCTTTCAAATCCTCCTAGCCATTATCCTACTGCAATAATTCTTGCTAAGAAGAATGCCCATGTTGTGGCAATTCCACCCAGAAGGTAATGCGTTACTCCTACAGCACGTCCTTGTACAATGCTCAAGGCTCTAGGCTGAGTAGCAGGAGCAACTTTTAATTTGTTATGAGCCCAAACAATGGATTCAATGAGTTCTTGCCAATAACCGCGGCCGCTGAATAGAAACATTAAACTAAAAGCCCAGACAAAATGAGCACCTAAGAAAAAAAGACCATATGCAGATAATGAAGAACCATAAGACTGAATTACCTGAGATGCCTGTGCCCATAAAAAATCCCTAAGCCAACCATTAATAGTAATGGAACTCTGTGCAAAGTTTCCTCCTGTTATATGAGTTACCACCCCCTGATCACTTATAGTACCCCAAACATCCGATTGCATTTTCCAACTAAAATGGAAAATGACTACTGAAATTGCATTGTACATCCAGAATAAACCTAAGAAGACATGATCCCAGGCGGATACTTGACATGTCCCCCCTCTTCCAGGCCCATCGCAAGGGAAACGAAAGCCGAGATTTGCTTTATCGGGTATCAAGCGGGAACTACGAGCAAATAGAACACCTTTCAGTAGTATCAATACAGTTACATGAATCGTAAATGCATGAATGTGATGGACCAAAAAATCTGCAGTTCCTAACGGAATAGGTAACAAAGCTACTTTGCCACCTACTGCCACTAACTCGCCGCCCCCCCAAGTTAAGCTGGTACTTGTTGTTGCACTGGGAGCTGTTACGCCAGGTGCTAAAGCATGGGTGTTTTGTACCCATTGAGCAAAGATAGGCTGTAATTGTATAGCGGTATCTGAAAACATATCTTGGGGACGTCCTAAAGCGCTCATGGTATCATTATGAATATATAAACCAAAACTGTGAAAACCTAGAAATATACATGCCCAGTTTAGGTGTGATATGATTGCATCGCGGTGCCTAAGGACACGATCTAATAGATCGTTGTATCGAGTAGTTGGATCGTAGTCTCTTACCATAAAAATGGCTGCATGTGCAGCAGCACCAACTATAAGAAAACCACCGATCCACATGTGATGTGTAAACAACGAAAGTTGGGTACCATAGTCAGTAGCTAGATATGGATAGGGGGGCATGGAATACATATGGTGAGCTACAACAATAG------------------------------------------------------------TTAAAGAACCTAACATAGCTAGATTAAGAGATAATTGAGCATGCCATGACGTTGTTAGGATTTCATAAAGGCCTTTATGACCCTGGCCTGTAAATGGACCTTTATGAGCCTCTAAAATGTCTTTAAGGCCATGACCAATACCCCAGTTGGTCCTATACATATGCCCCGCGATCAAGAAAAGAATTGCAATAGCTAAATGATGATGAGCAATATCGCTCAACCACAGACCTCCTGTTATTGGATCTAATCCTCCACGAAAACTCAAAAAATCCGCGTATTTTGACCAATTCAAGGTGAAAAAGGGAGTTGCTCCCTCGGCAAAACTGGGATAAAGTTGAGCCAAAAGATCCCGATTCAAGATAAATTCATGAGGAAGTGGGATCTCTTTGGGATCAACTCCAGCGTCGAGAAATTGGTTAATTGGTAAAGATACATGGATTTGGTGTCCCGCCCAAGAAAGAGACCCAAGTCCTAGTAACCCTGCTAAGTGGTGATTCAACATCGATTCCACATCTTGGAACCAAGCCAATTTTGGGGCGGCTTTGTGATAATGGAACCAACCGGCAAAAAGCATTAACAATGCAAAGACCAATGCACCAATTGCAGTACAATAAAGTTGTAATTCACTAGTTATTCCAGATGCTCGCCAAATCTGAAAAAAACCGGAGGTTATTTGTATTCCTCGGAAACCGCCGCCCACATCACCATTTAATATTTCTTGACCTACTATTGGCCAAACTACTTGAGCACTGGGTCCAATGTGAGTAGGATCACTTAGCCATGCTTCATAATTGGAAAAACGGGCGCCATGGAAGTACATGCCACTCAGCCAAAGAAAGATAATGGAGAGTTGACCGAAATGAGCACTAAATACTTTTCGAGAGATCTCCTCCAAATCGCTGGTATGACTATCGAAATCGTGAGCATCAGCATGTAGGTTCCAGATCCAAGTGGTAGTATCGGGGCCTTTAGCTATTGTTCTTGAGAAATGACCGGGTCTGGCCCATTCCTCGAAAGACGTTTTTACAGGATCCCTATCTACAACAATTTTCACTTCGGGTTCCGGCGAACGAATAATC-----ATTAAGTCCTCCTCTTTCCGGACAACACATACAAAGAGACCCGCCAACAGTCAAGTTTTTAGTGAACCA-------------ATGAAA-----ATGAAA-----------GATAGATA---TTTT--------------------ATTTATAATAATAATTAGTTTCCTTCTTTCCCTATCT-CCCATTCAGCTATTTATTTTAGTTATTCATTATTCACTAGAGCAATTATGATATTGAAGTCGATCC-GGGGCAAGTGTTCGGATCTATTATGACATAACGATTAGGTGCCTAACGGACCATTTCGGGCGGAAAACCTTTTCCCGGCGTAATGAAAAAACT--TTTTTT--------TGCAACCTAGTTGCATTTATTTCTAT---------------------CTAAATAT------------------AGAAAGAAGTGT-----CTATAGAAA-------TCGAATTTAATAGAGCATAATACCCTAT-TTT-------TTTAGTATTTT-------------------------ATTAC------------------------AAATTACAAGATCTCATTCATTAAAATGAATAA-GATACATGGAAG-----TTTTCTTAGTTCGAC---------TTCTACTCTTATTCTGTACGGTATCCGTATCATTTATACCTATAAGATACC-------ATACAAA-ATCGAATGATTTTA-TTTTACAAGGAAGGGATATAATGAAATTCTTGATTGGATCTTATCATGTCGTGGTAATGATCTATTTTATTTGATTGATGGATCCAAGAATAAATTCTACTGA----------ATTAACGAATGGTTTTA---------------------------------------------------------------------------------------------------------------------------------------------------------------------------------------------------------------TTCGAAACGTCTCGTGATTTTCAACCAATTATGTGCTTCAATATAATTACCTGGAGTAAGCGCTATAGCCTGTTTCCAATACTCAGCAGCTTGATCGAACCAAGCCTCCGCAATTTCAGAATCACCCTGTAGAATGGCCTGTTCTCCGCGGTTGGAATAGGTGGGTCAATTCCTTTCCTTAGAACCGTACTTGAGAGTTTCCTACCTCATACGGCTCAGCAATCAA-----TTCTTTTTTCGATCTCATCTTATATTTACCCTATTCCTCTATACTAACTGAATTCTATTTATGAGAA-------------------ATAAATCCCATTTTTCTTGGGTTAACCAGAA-CCAGAA-AAAGTTAATTACATAAGTTTCAAATTCTAATTGTGATCAATAATTAGTTTTCTCTTTTTTCCCACCTTAAGAAAA-----ATGAAACATAGATATCCCCTATATCGTTATAATTTTCTGA-AAGGTAACTATCTCGG-------TTTCATATATGAAATTTATATAGAATCCTTGAAAAAGACTTTCTTCCATAAG----AAAAAAGAACTTACTATCTTTGGGATCTGATGCTACACCGCTGCTCAATACTTTAGTGGATCGACTCTATTACATAAGTTGATTCCTAACTTTATATATCATTTCATGACATAAGTAAGCAGTTTTTAACTGTCTCGACCCAAAAGCTCGCTAATTGATCTTTACGGTGC-----TTTTTTATCAATTTTA----------TTCTT-----TATCCATAGAATATAGTATGTAGGCTT------TATCTATTTATTTC--CTTTTTTGTTATCATGAGGTTTCTTTCCTTGCTACAGCTGGTAAAAATCGTTGCTTTGGACGATGCATATGTAGAAAGCC-----------------TTTTTTCTAGTATTGTCTAGCTAATTTGATCTTTTTTCCTTCTTTCTATAGTGGAGATAGTCGCACGTAATGACAGATCACGGCCATATTATTAAAAGCTTGTGGTAAGAATGGGTTTCGTTCTAATGCCCGGAAATAGTATTCCAAAGCCTTTGTATGCTCCCCATTGCTTGTATGTATAAGGCCTATGTTATAGAGTATATAACTTCGATCATAGGGATCAATTTCTGATCGCGTAGCTTCATAATAATTCTGTAAAGCTTCCGCATAATTTCCTTCGGATTGAGCTGACATCCGTTACGGTCGTTCATTTATTTTATTCAATAAATCTCCGCTCCAAAACCGTACGTGAGATTTTCATCTCATACGGCTCCCCCCTT------CTGTGCAT-----AGTAGTAAGGGAAATAAGCCATGGAATCTAAATTTTACTATTCTC------ATTA-----TGAACTGACAGGAGCTGGTATTTTTACAAGAAATCTCTAGCTAGCCTTCCCGCAAGAGGT-------------------TTTTTTAAGATCTATCA----TATTAGTGCTAGATAGAAATGGTAACTCCAACGATTTCTTTGTCCTCAACGCTTACTATTTCCAGGAATTAGTCACTTCAACGATTTTTGATGGTTATACGGGTATCC-AAAGTACGAACGAGATGGATGTTTGTTGTCCCAACCATTCTTGTGAGTCCCGATACCGATAAAGAAAAGGGTCATTTTTACCAAAGTTTTCGTGTTGTTGATTCCTAGTGTAGTGCTTCTTCCCCTATGCCGCCTATTGGTACTAGTAGAGTAGGATTGACCCGCAATACAGAACCTATAGGTATAACCTTTCGTTTAATACTAAAATCGACAATAAAAGTATCTGAGGCTGGATCAATCGAGGATACACGACAGAAGGAATTGTTCTATCT----CCAAACTTTACCTTCACTAAGCGTAGCTTTATTTCAATAATTTGGTTCTTTATATTCCGAACTGCGTCTTTTTATCGTAAGACTTAGTTGAGGGCTAAAAAAATAAGAACAAAAA-------------------ATCAAATCACACCATCTCTGTAATAGGTAAATGCTTTTTTTTCTCCGGAAGTTGTCGGAATTATTCGTAATAAAATATTAGCTATAATTGAAGAGGTCTTATCAATAAAATTTCCATTTATCCGAGATCTAGGCATAGTT----ATCCATTCTATAATTCTTCTCATTTCCCTCTCGGGGAAAATGATCCCACAA--AAAGGAATTGTAGAG----TACAAAATAACATAAAAACAGAAAAATTCTTGT-----------GTACC-----TTATGCTCAAATTTTA-CTT-----------TTTTTGACAAAGAAAGATGGGAGACTTTTGAATT---------AGA-TTGAA-----TTTT-----ATATAATATCAATT---------------------------TCGTAGT------ATACAAATGCACGGAAC-------------------GATTACTAT-TTCATCTAAGTTAAATAACCAAGGACT-------------------------------------------------------------------------------------------------------------------------------------------------------TTATTTTACTATGGAT-----TCT----------TATAACTCGAGTCTGATAACTC-----ATTTAGATTTGGTTATGACCCAAAAAGGAAAAGGGATGGAATAATGATTATACAATTGAATGAAATGCCATAGAAAA-----------ATTCATGATATGATTCATAAATT-----TATAATAG------GGTAGATGGATAATA-AGAGAGGTTGTTTATAAATATGGAATTGGAAAGGAAAC-----TTTT-TTTCCTATGGAC----------------------------------------------TCACTATTCACTCGGTTTCTGGTCAAT----AATA-----GGATTATATAGGAGAGATGGCCGAGTGGTTGAAGGCGTAGCACTGGAACTGCTATGTAAGCTTTTTGTTTACCGAGGGTTCGAATCCCTCTCTTTCCGTTTCTATTAATTCAACAGCGTTACCAACTACAATATATCAAATCAAATAAAAATTAATAT-------------------------CAACAGTTTTATTTGATA-------------G-GAATTATGATTCCTAATTACATTA--CTGTGGTATGGGTACGTAAAAGAAAAATATCGTGA--AAAGAT-------------AAAAAAATTCTACGGCGTATCTATCAATTTGTAATACGTGAATAACAAAATACGGATTAAGG------CCCTTAGATCTATTTCCTTCGTCGAAAAAGGGACAGAATTGTCTGAGCCCCTTTCCT--------------------TGTTATG----------------TTCGTTAGGTTCAAGTCTGACGAGAATAATATTCTACGACTAATAACTCATTTATTTTTAAACCAATCCATTTACTATCTATTATTTGATTTACTAAGCCTTTATATTGGAATGAGTCAATAGTCAAATGGTTTGGCACTCCTTCCTGAGGGGATGAAGCAATATAATTTTGAATCAGAACTTTTGATTTTTGTTTATCCTTCGTAGTAATAATATCTCGGGGTTTGCAACGATAACTTGGTATATCCACTATATGGCCATTAACTAAAATATGTCTATGGTTAACTAATTGCCTGGCTCCGGGAATGGTCGAAGCCATACCCAATCGAAAAAGGATATTATCCAACCGCATCTCAAGTAGTTGTAGTAAAACCTGGCCTGTTGACCCTTTAGCTTTTCCAGCGATATGCACATATCTAAGTAATTGTCGCTCTGTCAGACCATAATGAAAACGCAATTTCTGTTTTTCTTCTAAACGAATACGATATTGCGATCTTTTCCCGGAACGCAATGGGTTTTTAAGATCACTTCCGGATCTAGGTCTTTTATTAGTTAATCCCGGTAAAGCCCCCAGACGGCGTATTTTTTTGAAACGAGGTCCTCGGTAACGAGACATAAAGTAAAGACTC----CTTTTTATTTTATTGAAATTTTATTCATT-----TTACAGAAGAAATCAAAATTAAGACTGAACTAAACTAAAGGATAAATAAAGCAAAGCGAA--------ATCTATTGAAATATTACAAAATAGAATGAAATGTATTGTGTTAATATCCATATTTTTTG-------------T--------TGTATAT-------------------------TATG-GA-AAGAAGATTAAGGCTCTGTTTTATGATTTAT------TATATATATAA---------------AATATAAATCT-AATTGGATCTAATCAAC--------------TTTT--------TT-----TATAATTACCATGACATA----ATAGATTATAGATTAGTGACTCAACGTTTGGA--------GAAATGGAGGGGAGAGATTCTCA-----ATTATGGAA-----AAATCAATAGAGAAAAAAGCCGGCTATCGGAATCGAACCGATGACCATCGCATTACAAATGCGATGCTCTAACCTCTGAGCTAAGCGGGCTCACAT------AACAGAAATAATACA-TAGGAATTCAAGAGACTACCAGATCCCCGC-----TATTAGCTGTAAAGTTCATATGAAC--TATATATTA------------ATATAAAC-----------------------TAGTTAATAGAAAC--------------TATA---GATTATATATTCTAGTTCATAATTCTATCC-----------ATA------------------------------ACATA----------------ATATAACTAATAA-----------------------TAAAATATTAAATTAAT----------------ATTA------AT----AAT-------------AA-ATAATATATTTAATAAATAA-ATAG------------------------AATA------ACTAA-ATAG--AATTCTATTCTAATAATAAATTCTAT--------------------------------------------TCTAATAATGTAACAGAAAT--------------------------------AAAATATCTGACTAATTTT----------------AATTTTATTT-----------TTTA--------------------------------------------------------------------------------------------------------------------------------------------------------------------------------GAATAGTT---------------------------------------------------------------------------------------------------------------------------------------------------------------------------------------------------------------------------------------------------------------------------------------------------------------------------------TTCTAAC-------AAA-TA------------------------------------------------------------------------------------------ATAAGGTTAACTATATTC-------ATA-------TTATAGCGGATCAGTCCTAAG-------AAAAGTATAAAATAAGGATAAAAATACAACAATAAAAATTATAATGAGACATTACTCTGATTTCGTTCGAAAAAGGATGAG-----GATAGG-AC-AAAAAAA----A--C-AATAAGG---AAGAATATCGACCCTTC--------------CAGTATTCC-----AAAGCACACTCT--AAAAATAAA--AGTAGAGGGGGACGTATATATATGTGTTATATACCTCTCTGTATTGAATTG----------------------------------------------------------------------------------------------------------------------------------------------------------------------------------------------------------------------------------------------------------------------------------------------------TGGATACATCAATGATAGAATCATTTCTGATTGAAA-----CAAAGATGATTC-----ATACAATAGAG-----GTGGAACGAGAGGGGATAGC----------------------CAAAAAAAGAAAATAGGCGTACACAATTTTTTAATAT------AGGAATCATTATATAATGA-----ACTCAATGGTTTC---AAGATAA-CTGAAAGAGTTGGGT----AAAAT-----TACAACTGGATCCTT----------------GTCTAAAAAGGGGATATGGCGAAATTG--GTAGACGCTACGGACTTGATTGGATTGAGCCTTAGTATGGAAACCTGCTAAGTGAAAACTTCCAAATTCAGAGAAACCCTGGAACTAAAAATGGGTAATCCTGAGCCAAATCT-----TTATTTTTTGAA-----AAACAAA-----GGTTT-----AGAGAATAAAAAAGGATAGGTGCAGAGACTCAATGGAAGCTGTTCTAACGAATGGAGTTGACTACGTTGCGTTGGTAAC--TGAAATTCTTC------T----AAA----------------AAA------------------------------------------------AAAATT---------------------------------------------------------------------------------------------------------------------------------------------------------AATAGGACGAG-------------------AATAAAGAGAG----AGTCCCATTCTA----CATGT---CAATACCGACAACAATGAAA-----------------TTTA------TAGT-------AAGAGGAAAATCCGTCGA-----------------------TTTTAGAAAT---CATGAGG------GTTCA-AGTCCCTCTATCCCC--------AGT-AA--------AAGCCCATTTTACT-T--CCTTAC------------------------TATA------TTCTCC------------------------------------------------------------TC-TTTT----TT-TCAT---------------------AA----------GTAGTTC-------------------A----------------------AATTA------AAT---------ATCTTTCTT------------------------ATTCATTTTACT-----CTTTCACAA-ATGGACCTGA-----------------------------AGT-----------------------------------------------------------------GGATTATT---------------------CACAG-----------TCCATCTCATT-------------------------TTCCTTGCATTCACAAAGA----AAGTCTTCTTTT--------TGAAAATC------------GA-------------------------A----------------------AAAATTAGGGAATAGCTC------------AGTTGTGTAGAGCAGAGGCTTGAAAATCCTTGTGTCACCGGTTTAAATCTAAATAAATCTAAATCTGGCTGCTG-------AATTGTTGGG-ATAGCTCAG-----------------TTG-GTAGAGCAGAGGACTGAAA-----ATCCT-------------CGTGTC--------------ACCAGTTCAAATCTGGTTCCTGACACATA------------ACTAATCTATCGAAA--------------------------------------------------------------------------------------------------------------------------------------------------------------------------------ATTTA-TACC----------------TCT-TCAAATTAATTGAAGTGGGT------CAGG--ATACAATACATAG-------------TAATGGTCTAGA------------GC--GCAATA--------------------CATATTTTTTAT------TTAGGT--------------------------GTATAGATCTATCTATGTTTGGAGATGGTAAAAA--AA-------------------------------------------------------------------AATGTATGTATGGT-AAAGAACAAAATGAGATTATGCCCCCC---------------TTTGTTTTGTTTTTTCTGGTTT-------TTTCATATTGTG---------------------------GTCTTTATATAT-----------------------------------------------------------------------------------------------------------------------------------------TTATATATATAAGTTGTATAAAAAACTTCCAAGTTTA--T------TTTATAGGAGTTGAAGGA------------------------TAGAAAAAGTAAAGATATAT------TTTATAC-ACAGTA-AAAAAAAATCTA-----CTCTTT-----TTTCATTTCGTATTTTATTTACTATTT--ATTCTAT------TTCTTCATTCTTGTTTATGCTACTTTCAAGGGTTCAGC-----TAAGTGACATGCGCGG------TACAAA----GTTCATAGTGCAGAACTTTTTTGATTCA-----T-----------------------ATATT-------GTTTTGTTTCTGCTCAAATGAAATTAATAATATCTTCAAAATTGGTTAATATCAATGAAGTA---TTTTTTAG---------------------CTCATTCTTAAATACGAATTAGA---------------------------------------ATCCAGTTATTCTC----TTTCATCTAGAACAAAATGAAAAATATTCCTTGCCTTGAAT----AAAAAAATCTGGAGTC--ATGTCATATAAGTGAACATTCGTTTCTTATCATTCAATGAGCATCTTGTATTTCATAAAAATTGGGGGTAATATAGTCCTTACGTAAGGGCCAGCCTATCCAACTTTCAGGCATCAAAATACGTTTAAGACGTGGATGATTATCATAAGAGATTCCCAACATATCATAAGATTCCCGTTCTTGAAAATCGGCACTTCTCCAAATCCAGAAAACGGACGGGATTCTAGGATTACTTCTTTGGGCAAATACTTTTATGCATACCTCTTCCGGCTTATCTATA--TCATACCGTATTTTCGTAAGATGATACACACTAGCTAAAAATCCGCCAGGTGCTACATCATAGGCACATTGGGAGCGTAAATAATTGTAACCATATACATATGAAATGACAGCAATGGAGTCCCAATCTTCGGTTTTTATTTGTAGAGTCTCTATTCCTCGGCAATCGAAGCCCAAAGATCTATGAACTAGTTCATGCTTGACTAGCCAATCAGATAAACGAACCCCCATCTTCCTGATTTCTCCCAC------------ATT----TGTATTTGTATGAGTATTTAAAATTTCCAATGAAATTTTGAAAGATTGACTTGACCCACTCTTTCTTATTCTGCACAAAAGAACCTTGCCTAATTCACTAATTCATGTGAAGATACTGAATTTTTGGATTTTAAAAATACTTCA------------------------------------------------------GAGATACTTTCTGAAGTAGATGATGATTGATATAGTAATCCTTGATCGTAATTTCCAGTATGAGTACTACGTCGAACATAAAACTTGTGATTAGTAGTAAAACATCGATTTTCCTGTTGGGACAAAGTTCTATCTTCAAAGATTTCTCGGGATATCTTCTTACGAAGTTTCGTTATAGCATCTATAACTGCTTCTGGTTTAGGCGGGCAGCCCGGCAAATAGATATCCACGGGAATTAACTTATCGACTCCCCGAACAGTACTATAAGAATCAGTACTAAACATTCCTCCTGTAATAGTACAAGCTCCCATAGCAATGACATATTTTGGTTCAGGCATTTGTTCATATAATCGCACTAAAGACGGAGCCATTTTCATTGTTACTGTACCGGCTGTTAAAATTAGGTCTGCTTGCCTAGGGCTCGATCTTGGTACTAATCCATAACGATCAAAGTCGAATCGCGAGCCTATTAATGAAGCAAATTCAATGAAACAACAACTGGTACCATAGAGAAGAGGCCATAAACTGGAGAGTCTTGACCAATTCGAAAGATCATTCAATGTAGTTGAAATAACTGAATTCGGGG------TTGTTTGGTCAAGTAACGGAAAATCAATCAAATTCATAACTG------TCTCAATATAACCTTTTCCTCTCTTTTTATTTTTTTTGTTGTCTGAATATTCAGTTAAGACCATTCTAATGCTCCTTTTCGCCATGCATAAACTGAACCAACAATTGGGATAAGCACGAAAATGAAAGCTTCTATAAATACGGATACACCCAATACATCAAAACTCATCGCCCATGGATAAAGAAAGACCGTTTCAACATCAAAAACAACAAAAACTAGAGCAAACATGTAATAACGGATTCGGAATTGTAACCAAGCGTCTCCCATGGGTTCTATACCTGATTCATAACTAGAGAACTTCTCGGGTCCTTCACTAATTGGGGCTAAAACTCCGGAAATTACAAATGCCAAAATAGGAATAGCACCCGATATTATTAGAAATGCCCAAAAAATATCATATTCGTGAAGCAGAAACATAAATGGACTC---------------CTA-----TTAATGTGGAATAGGCTGAATTATTCGATTTGAATTTCCATTGTAAATTCATCCAGAACTTCT-----TA-------------------------------------------------------------------------------------------------------------------------------------------------------------------------------------------------------------TTAGA-TATG-----------GTATA---GATATAGAATGCCCTTACCCAAAGAAAACTCTCTTA-------CT-------------TTATCTCAGGTTCTCT------TTTTAAA--------AAGTAATTCAAT--------TAAATAAATA----TAGTCTAATATAATTAGAAT---------ACTAATAAATATAATTAGAATACTA----------------------ATAAATAAGACTAATTATAGTACTAATA----------------------------------------------------ACTTAAGAC-----------------------------------TAATTATAGTGTAAGAAATCATATTAGTATAACTATG----------TGTAAGAAATCGTATTAGTA------TAACTATATTTTTCTAGTTCAT---------------------------------------------TTCATTTTAGAATTTCTAA-------------------------TATA------------------AAATGAAAATGAACTA----------------------------------------------------------------------------------------------------------------------------------------------------------------------------------------------------------------------------------------------------GAATGAATGAAATTCTT-------------------------------------AATTCATTTCCAC---------------------------------------------------------------------------------------------------------------------------------------------------------------------------------------------------------------------------------------------------------------------------------------------------------------------------------------------------------------------TTTTT-------------------------------------------TTTCAATCAAAACG--------------------------------------------------------------AAAAAA-------------------AAAAGTGGAATGTGTTAGGGCTATACGGACTCGAACCGTAGACCTTCTCGGTAAAACAGATCAAACTAATTATTATCGAAATGATTCGAACTGTTTCAAAGACCCAACATGCATTTTCTTGCATTGGGCTCTTTCATCAACTGATTGATATA---AA---------GATCAGTTAGTCCACCATA-TTTTTTCTTTTT----------TACAGGAAGATAATAAAATGGCTCCATGTGCTCTGTGATTCATGATTTGTATTCTGATCTAGGAACAATACCAAAGTGTTTCAAAGAGGGGTTACCTTGACTTAGGTCTGCCTATGGCCTAGATTAAC-------CTAAGTTAAATGGAATCTCTATCGCTCCGCTAC----AAGAGT---CAAATATGAGACTTCATACACCTTAAAGTTCATAGGATAAAAATAAGTTCTTTTGAGTCCCTTATACTC-ATTATGCCTAGCATTGAATGGGCT-GGTATTTACCTTATCAATTAGCAAATCAATGGCAGGTTCTA------TTTCATT------TGGCACCTGAATTCGCACTCGAATT---GGACCAAATGAAATATTTGTCAGGCTATTGTTCTCTTGTTCTT---------TCGAATC-------TATGGAGTAAGACATCAATTTCTCAATAAGATCAATTATGTTCATTGCATAATGGGCCCCTTTGAAAAGCATTGGCGCACGTGTAAACGAGGTGCTCTACCTAACTGAGCTATAGCCCTTGTCATAGACATCTTAACATATAGAGAATTTCTTGTCAAGATCGGACCGCA-----CATGAGAGTTCTTTAAGCCGCTTACTGTTAATGGATTGGTATTGCTTAGAAATAATATTCCACCTATAATCCCCGAGGCGATAGGTCCTT-TTTTTGTGATGATGAATAACCTACTTAACTCAGTGGTTAGAGTATTGCTTTCATACGGCGGAAGTCATTGGTTCAAATCCAATAGTAGGTAGAACTTATTAGATAC---CATCA-----ACTCTGGTATCTAATAAGTTTTTCTAGCCATCTTC--TTTTTTTT-TTGTATCATCTAGAATTGATTGTATTCAATTGTCGGAA-------------------TCAAAATGTGGTGTAT------AATAAAGAACCTC-TAAAGAACTT------------------------------ATTT-TTC-----CTTTTTTTATGT---------------------TTTTT---TTTACTAGTAGGAAATAACATTAACAGCCTCTACTCGTGTCCTAGCTCGTCTGAGAGCTAGATTCGCCTCAATTGTTTGTCTCTTTCCCTGAGCTCTATTCAAGTTAGCTTCGGCTATTTCAAGAGCTTGTTGAGCTTCTTGCGGATCAATGTCAGTACTCATCTCCGCATCATTTCCTAAAATGGTGATCTCATTATTACTTATTCTAGCGAAACCACCCATCAAGGCTACTGTTAACCATTGGTCGTTGAGACGTATTCTCAAAAGACCTATATCTACCGCTGTGGCAATAGGAGCGTGGTTTGGTAATACGCCAATTTGTCCACTATTAGTAGATAAAATAATTTCTTTCACTTCTGAATCCAAAATCATTCGATTAGGAGTCAGTACACAAAGATTTAAGGTCATTTCTTCAATTTGCTCTCCTCTTCTAAGTTTATAGCTTTCGCGGTAGCTTCGTCGATGTTACCTACCAAATAAAAGGCCTGCTCGGGAAGACTGTCTAATTCTCCAGACAGGATCAATTGAAACCCCCTAATTGTTTCGGCGAGACCAACATATTTCCCTGGAGAACCGGTAAAGACTTCTGCCACGAAGAAGGGTTGTGATAAGAAGCGTTCAATTTTTCGTGCTCTTGCTACAGTTAAACGATCTTCTTCGGATAATTCGTCCAATCCCAGGATAGCTATAATGTCCTGAAGTTCTTTGTAACGTTGTAAAGTTTCCTTAACTCTTTGCGCAATTTCATAATGTTCCTCGCCAACGATCCGAGGTTGTAACATAGTTGACGTTGAATCTAAAGGATCGACTGCTGGATAAATACCTTTGGCAGCTAATCCTCTTGA-----TAGTACGGTAGTAGCATCTAAATGTGCAAATGTCGTGGCAGGAGCAGGGTCGGTCAAATCATCTGCAGGTACATAAACTGCTTGGATCGAAGTTATAGACCCCTCTTTGGTGGAAGTAATTCTTTCTTGTAAAGAACCCATTTCGGTACTAAGGGTGGGTTGATAACCCACTGCAGAAGGCATTCTCCCTAATAAGGCAGATACTTCTGATCCCGCTTGGACGAAACGAAAAATATTGTCGATGAATAAAAGCACGTCTTGTTCATTAATATCTCGGAAATATTCTGCCATGGTTAGTGCAGTCAAACCTACTCTCATACGAGCTCCTGGCGGTTCATTCATTTGACCATAGACTAGAGCTACTTTTGATTCTGCAATATTTTTTTCATTAATTACCCCAGATTCTTTCATTTCCATGTAGAGATCATTTCCTTCACGAGTACGTTCACCTACTCCACCAAATACAGATACGCCTCCATGAGCTTTGGCAATGTTGTTGATCA---ATTCCATGATAAGTACTGTTTTACCCACGCCGGCTCCCCCAAATAGTCCAATTTTGCCTCCACGGCGATACGGAGCTAAAAGATCCACCACTTTAATCCCTGTTTCAAAGATTGATAATTTCGTATCTAACTGTATAAAGGCAGGCGCAGATCTATGAATAGGCGATGTTGTACGAGTATCTACAGGACCTAAATTATCAACAGGCTCTCCAAGAACATTGAAAATTCGCCCGAGAGTAGCTCCGCCGACTGGAACACTTAGAGCAGCTCCTGTATCAATCACTTCCATTCCTCTCGTCAAACCATCTGTAGCACTCATAGCTACAGCTCTAACTCGATTATTTCCTAATAATTGTTGTACCTCACAAGTCACATTAATTTGCTGACCGGCAGTATCTCGGCCTTTAACTACCAAAGCGTTATAAATATTAGGCATCTTACCCCGGGAGAAAACAACATCCAGTACTGGGCCAATAATTTGAGCGATACGCCCTAGGTTTTTTTCTTCAAGTGTGGAAACCGTAGAACCAGAAGGATTCGGATTGATTTGCAT-----AATAAAGTCAAATATGTCGAAATTTTTT---------------TGATTGGAAGAGTATGGTATA-----TAGTACCGAATTGCAAATAAATGT------CCGATAGCAGCTTGATTGATTAATTC------------------AATACGAACT-----AAATGGGAA-TTAGCATTCGATTTAGTTGGTACCCCCCCAACCGAATAAAATTCAATCGTTTACTC-----------ATGAAATTTAAATGAGTAAATTTTCAAGTTCA----ATCTATTATTTTCTT-----TTTTCAAAAGATCAAGTAGATCAAGTAGATGAATAA-----GAATTGTGAGTAAGTAAAGTGCGTTTCATTTCTCTATCATTA------TATTATAGAAAATACCATC------TATACTCGATTAGATGAA---------ATCTATGAAATTCTAACTCG-----------TGATTCACTAT-TACGATCTCATTGACTGTTGTTC------------------------CTTATTTTCTTT--------------------TCTA---------------TATATCTATA-TATA-----TAGTTTAGTTAGTGTCTA---TTTTTGTTT-TATTCCCCTTCTCTTT-CATGGATGAATTTTCCCTATTTTCACATCTAGGATTTACATATACAACACATA-----------TCACTGTCAAGGGGGAATTTTTCTTAGTA--TTT-TT-CTTTTTAGATTC-GAAATAGAAAGTACCCAAATTCAATTAGAAACTTG---AAAAACAAAGATTGGGTTGCGCCATATATATCAAAGAGTATACAATAATGATGTATTTGGTG-----AATCAAA------TGCATGGTCTAATAAGGAACTTAATTTATTGATAATATTAGTTGAATACTTT-TTGAAAGATTTTTGTCAAAGTTTTCATTCATGCCTAATCTATATCGAGTAGACT-----TTGTTGTTGTAAGAATTCTTAATTCATGAGTTGTAGGG------AGGGACTTATGTCACCACAAACAGAAACTAAAGCAAGTGTTGGATTTAAAGCTGGTGTTAAAGATTACAGATTGACTTATTATACTCCTGATTACGAAACCAAAGATACTGATATCTTAGCAGCATTCCGAGTAACTCCTCAACCCGGAGTTCCCGCTGAAGAAGCAGGGGCTGCGGTAGCCGCCGAATCTTCTACTGGTACCTGGACAACTGTGTGGACTGATGGACTTACCAGTCTTGATCGTTACAAAGGACGATGCTACCACATTGAGGCTGTTATTGGGGAAGAAAATCAATTTATTGCTTATATAGCTTATCCTTTAGACCTTTTTGAAGAAGGTTCTGTTACTAACATGTTTACTTCCATTGTAGGTAATGTATTTGGTTTCAAAGCCCTGCGAGCTCTACGTTTAGAGGATCTGCGAATTCCCCCCGCTTATTCCAAAACTTTCCAAGGCCCACCTCACGGCATCCAAGTTGAAAGAGATAAATTGAACAAGTATGGACGTCCCCTATTGGGATGTACTATT-----AAACCAAAATTGGGATTATCCGCAAAAAACTACGGTAGAGCAGTTTACGAATGTCTACGTGGTGGGCTTGATTTTACCAAGGATGAT-------GAAAATGTGAACTCCCAGC-----CTTTTATGCGTTGGAGAGACCGTTTCTTATTTTGTGCTGAAGCTATTTATAAAGCGCAAGCTGAAACAGGTGAAATCAAGGGGCATTACTTGAATGCAACTGCGGGTACATGTGAAGAAATGATCAAAAGGGCTGTATTTGCCAGAGAATTGGGAGTTCCTATCGTAATGCACGATTACATAACCGGGGGATTCACTGCAAATACTAGTTTGGCTCATTATTGCCGAGACAATGGTCTACTTCTTCACATCCACCGCGCAATGCATGCAGTTATTGATAGACAGAAAAATCATGGTATGCATTTTCGTGTACTAGCTAAAGCATTACGTATGTCTGGTGGAGATCATATTCACGCTGGTACAGTAGTAGGTAAACTGGAAGGGGAACGTGAGATGACTTTAGGTTTTGTTGATTTATTACGTGATGATTTTATTGAAAAAGACCGAAGTCGCGGTATTTTCTTCACTCAAGATTGGGTTTCTATGCCAGGTGTTATTCCCGTGGCTTCCGGGGGTATTCATGTTTGGCATATGCCTGCCCTAACTGAAATCTTTGGGGATGATTCCGTCCTACAGTTCGGCGGAGGAACTTTAGGGCACCCTTGGGGAAATGCACCTGGTGCGGTAGCTAATCGAGTAGCTTTAGAAGCGTGTGTACAAGCTCGTAATGAAGGACGTGATCTTGCTCGTGAAGGTAATGAGATTATCCGCGAAGCTTGCAAATGGAGTCCTGAACTTGCGGCTGCTTGTGAAGTATGGAAAGAAATCAAATTCGAATTCGAACCAGTAGATAAGATAGATAAACAGAAATAGATAAACAGAAAATATAAGAACTAAGTGCACAGAATTCAGTAATTTCTGTTTGTTCTCCTAATTGATTGCAATTAAACTCGGCTCAATCC-TTTTCCT-------AAAAAAAGGATTGGGCCAAAT-AAAGA---ATAAGTATCCTATA-----CTATCCATTTGTATAGATCTTTCATATGTACAGATCTTACCTA----TATAAACAAGATTT--------------------------A-----AATACAAGATTAACTATGAAATTG-AAAAA---AAAAAATT----CACGAGTTTTTTTCTTTATTG------TTGGATCCATAGAATTCATTATGGACCTTGGG------TTGGTGTAGATTATTTTTTATCCCGCAGTTTCGGGCCGTAGATCAAGCC--AAGGGGG-GCTCCTCCTACTCACACCCTTTATATTGTCTGTTTCATTTCATGTTGCAATAGAAATTTCTTATTTGACTATACGATACTAGATTCTAGGAGAATAAATTCTTCATTT-TTTTTTATTTC-------------------------------------------------------------------------ATAGTATAGGAAGAAACTACTAT-----TTATCTTTTCGATGAT-----------------------AATTTTTTTT----GTACATGAGAGA--------------------AA----------------CTATTTATAT-------------------TTCTAAACTAATTGAC-----------------CAAAAG------------------------ATTCTATCATAATATATA-------------------TT----TATA-TAAGTGATACCCGATATCTCGGAT-----TTCCCCAAAAGAGAATTATTTCTTTC---------------AATACTCACTCGTTGTTAGTTAACAATT-------------CTTAAC--------------------------AATTCTAA--------TAGGAAAT----AAAATAGG-AAAATGA-TTACTCATCGAATGAC---------------------T-----ATTCATCT---------------ATTCTATATTTCATCAA-----ATAGAATGAGAAGC-----------AGGAAGACTCTATGAA---------AAAATGGTGGTTCAATTCGGTGTTGTTTAAGGGAAAGTTAAAATTAAAACCTAAGTGTGGGCTAACTAAA-----------------------------------------------------------------------------------------------------------------------------------------------------------------------------------TCAATGATATATCCGTTTCTTCAAATGGATATTATT---CCTGGTAGTTGGTATCCCGGGGGAAGTGAAGA---------AAAGGATACGGAAAAAAACATTTCTAGACGGAGTGATAGTAATAGGTATAGTT---------------TCAATGATATTG------------ATATAAGGAATATTTGGAGTTTGATCTCCGATAACACTTTTTTGGTTAGGGACAGCAATGGCGATAGTTATTCTGTATATTTTGACATTGAAAATCCTA-----TTTTTGAGATTGGCAATAATAGTTTTTTTCTGAGCGAATTCAAAAGT-----TTTTTTTCCAGTTATTT----GAATAGTAGGTCTAAGAGTAACAATCACGACTATTATCATTACATGTAT---GATACTAAATCTAGTTGGAGTAA------------------------------------------------------TCACATTAATAGTTGTATTGATAGTTATCTTCGTTTTGAA-------------------GTCAGT---ATTCATAGTTACATTT------------------TAGGTGATACCGAAAATTACAGCAACAGTTACATTTCGAGTTTCATTTGTAGTGAAGGCATAA-----------GCAATAGTGAAAATATGAATTCTAGTATACGAACTGATGGTAACAGCCGCGATTTCAATATAA--------GAGGAAGATCTAATGATTTTGAGATAAATAAAAAATACAGAAATTTATGGGTTCAATGCGAAAATTGTTATGGATTAAATTATAAAAAATTTTTTA--GATCCAA----AATGAATATTTGTGAGCAGTGTGGATATCATTTGAAAATGAGTAGTT-----CAGATAGAATCGAACTTTTG--ATTGACCCGGGCACTTGGGATCCTATGGACGAAGATATGGTCTCCATGGATCCCA----TTGAATTTCATTCAGAGGAGGAACCTTATAGA-------------------GATCGTATTGATT------------------CTTATCAACGAAGGACAGGTTTAACTGAAGCCGTTCAAACAGGCATAGGTCAATTAA---ATGGCATTCCCATAG--------CAATTGGGGTTATGGATTTTC----AGTTTTTGGGGGGTAGTATGGGATCT--------------GTAGTAGGCGAGAAAATCACTCGTTTGATCG------AGTATGCTACT-----------------------------------------------------------------------------------------------AATCGATCTCTACCTGTTATTA---------------------TTGTGTGTGCTTCC-----------------GGAGGAGCA------------CGTATGC-----AAGAAGGAAGTTTGAGCTTGATGCAA--ATGGCTAAA------------ATATCTTCTGCTTTATATAATTATCAATCAAAT-----------------------------------------AAAAAGTTATTCTATGTATCAATCCTTACATCCCCTACAACTGGTGGAGTAACGGCCAGTT----------TTGGTATGTTGGGAGATGTCATTATT---------------------------------------------------------GCTGAACCTAACGCGTACATTGCTTTTGCAGGTAAAAGAGTAATTGA------ACAAACA-TTAAATAAAACAGTACCCGACG----GTTCACAAGCAGCTGAGT----ATTCATTCCATA----AGGGCTTATTCGACCC----AATCATACCGCGTAATCTTTTAAAAGGCGTTCTGAG------TGAGTTATTTCAGCTACACGGTTTC-------------TTTCCTTTGAAAAAA-------------A--------------------------------TTTAT---------------------AATATAGA----------------------AATAAAACGAAAATATAAAAATCTAG-AA-AAAAGGAAGTGATTTCTA-----------------TG------CCTTGCCTACCAAGAACTTTTATTTTTT-----------------------------------------------------------------------------------------------ACTAG-AAATCAAATCCC----------TTTTTGTTGTGTTGAATTAGT-------TTAGTT-----AAAGTCGCGAACT-TATAAGA------AACTCTTT-CTC--------T-TTAATA----------------------AA----AAAAACTCTTTTCTTT---------------ATT-TTATTAGAAAGATATAAAGAGTATTAAGGACACGGGAAAATTCATA-AAATTTCTTAAACTTAAAGTAGATTG--------TCATACATATTCGTGTAGAAAGATGAATAGA-------------------TACACTAAATTTG------------CATTTAGTTCTCATTCCTT-----------------------GCACTTATT-------------------AAG--------------------------------TACT--------------------------------TAATATT--------------------ATT-----TAT-------------------A---ATAATTA--------TA-----------ATATA-ATAGAT----ATACTTAAGATATCTT-----------TA----TAT-TTATAATAGA----------------------------------------------TACA----------------------A-ATATTA----------------------AATTGAGGTACCCATTCTATGACAGATTTTAACTTACCCTCTATTTTTGTCCCTTTAGTGG----GCCTAGTATTTCCGGCGATTG-------------------------------------------------------------------------------------------------CAATGGCTTCTTTATTTCTTCAT---------GTAC-AAAAAAATAAGATTGT------CTAGACC-----TGATGGGGCTAAATTTAAACAATTTATTTCAATATTGAATCATAATACAGATA--TTTT----------------------------------------TTT------------------GGTGTAATATAG-----TATGATATGTGCCCTTTTTCCGAATACACATGAAAGAACTGT------TATGCATGCGGATACATG-ATATCCGTAT----------------------------------AAATGCATGTAT--------------ATGCAGGTT------------ATAAAAATGATCGGCAA----------ATATTTTTA------T--------AATAGAAAGTCAATGTATCTAACCAATTACTCCTAAGGGTTCATATC-AGAATAGTTTTAGTTGATGAAAGTTACTTTGGCATCAAGAAAAGTAAAGTC-AAT---TTTTTTTTCTGAAT-----TCCAATCGAATGCAATCGGATTTAGTATAGTATGAACTGGCGATCAGAACATATATGGATAGAACTTATAACAGGGTCTCGAAAAGCAAGTAATTTTTGCTGGGCCTGTATTCTTTTTTTAGGTTCACTAGGATTCTTAGTAGTTGGAATTTCTAGTTATCTTGGTAGGAATCTGATACCTGGATTTCCTTCTCAACAAATTATTTTTTTTCCACAAGGGATCGTGATGTCATTCTACGGGATCGCGGGTCTATTCATTAGTTCCTATTTGTGGTGCACAATATCGTGGAATGTAGGTAGTGGTTATGATCGATTCGATAGAAAAGAAGGAATAATGTGCATTTTTCGTTGGGGATTCCCCGGAATAAATCGTCGCATTTTCCTTCGCTTCTTTATGAAAGATATCCAATCAATCAGAATGGAGGTTAAAGAGGGTCTTTTTCCTCGTCGTATTCTTTATATGGAAATCAGAGGCCAAGGAACCATCCCCTTGACTCGTACTGATGAGAATTTGACTCCACGAGAAATTGAACAAAAAGCTGCCGAATTGGCCTATTTCCTGCGCGTACCAATTGAAGTTTTTTGAA-----------------------------------------------------------------------------------------------------------------------------------------------------------------------------------------------------------------------------------------------------------------------------------------------------------------------------------------------------------------------------------------------------------------------------------------------------------------------------------TTTTTATCAA-A--------AACAA------ATGAAATTCGTTCGGATTTGTCCAATTGAGATATTCGGAAATCT---------CATTTACTTCGAATTTACTT-A------TTCGGATG----------AAA---------TAT-----------------------------------ATATAT----------------------------------------TTCAT-----------------------------CCGAAACGGGATCCTTAATTC------------------TATTTCTATATTC-CTTTTTCTAGATTT-----AAGAACTACATT-----TTTAC-AAAAAACTGGGAATA-----GATCCATAGGTTTGATACCTTGTTCTAGAACTCGTGCTTT------------------------------------------------------AGAGAAATATAAGATCAGATAAAGTTGACAAATGAAGCAGTTC----ATTAACAATTCAGGG---------AT-AAAAATG--AAAAAAAAGAAAGCATTGACTTCCCTCCCATATCTTGCATCTATATTATTTTTGCCCTGGTGGATCTCTCTCTCATTTCAAAAAAGTCTGGAACCTTGGATTATTCATTGGTGGAATACTAGGCAATCCGAAAATTTTTTGAATGATATTCAAGAGAAAAATGTTCTAGAAAAATTTCTAGAATTAGAAGAACTATTCTTGTTGGATGAAATGATAAAAGAATATCCAGAGACACATATAAAAAAGCTTCGTATAGGAATACACAAAGAAACGATACAATTGGTCAAAACACATAATGAATATCATCTCCAGATCATTTTGCATTTGTCGACAAATATAATCTGTTTTACTATTCTAAGTGGTTATTTTATTCTGGGTAATGAGGAACTTGTTATTCTGAATTCTTGGATTCAGGAATTCTTCTATAACTTAAGTGACACAATAAAAGCTTTTTCTATTCTTTTAGTTACTGATTTATGGATCGGATTTCACTCAACCCATGGTTGGGAACTAATGATTAGTTCGATCTACAATGATTTTGGATTGGCTCATAATGAGCAAATTATATCTGGGCTTGTTTCCACTTTTCCAGTTATTCTAGATACAATTGTGAAATATTGGATCTTCCGTTTTTTAAATCGTGTATCTCCTTCGCTTGTAGTCATTTATCATTCAATGAATGAATGAAGAACTT-------------ATTTGATCTCCCGATATCAATC------AAAA--ATTTTTTCACGTAT--------AAA-----------------------------------------------------AAAGGTCTTCGTC-----------------CTATTTTCGTAGAATTTTTTCAGTACAATGGCAGGCTCGTGGATAGGGAACTATATTAGCTACCTATCTAATTTATTGTAGAAATTCCGGGATCAATGATTGGATCATGCAAAATAGAAATA------CTTTTTCTTGGGTAAAGGAACAGATGACTCGATTTATTTCTGTATCGATCATGATATATGTAATAACTCGAGCATCTATTTCAAATGCGTATCCCATTTTTGCGCAGAAAAGTTATGAAAATCCACGAGAAGCAACCGGGCGAATTGTATGCGCCAATTGCCATTTAGCTAATAAGCCTGTGGATATTGAAGTTCCGCAAGCTGTACTTCCTGATACTGTATTTGAAGCAGTTGTTCGAATTCCTTATGATATGCAAGTGAAACAAGTCCTTGCTAATGGTAAAAAAGGGGCTTTGAACGTGGGGGCTGTTCTTATTTTACCCGAGGGATTCGAACTAGCCCCCACCGATCGTATTTCGCCCGAGGTGAAAGAAAAGATAGGAAATCTTTCTTTTCTGAGTTATCGTCCTAATAAAAGAAATATTATTGTGATAGGTCCTGTTCCAGGTCAAAAATATAGTGAAATCGTCTTTCCCATTCTTTCCCCCGACCCTACTACAAAGAAAGACGTTAACTTCTTAAAATATCCTATATATGTAGGTGGGAACAGGGGAAGGGGTCAGATTTATCCTGATGGGAGCAAGAGTAACAATACAGTCTATAATGCTACATCCGCGGGTATAGTAAGCAAAATAGTACGTAAAGAAAGGGGGGGATATGAAATAACCATAGTTGATGCATCGGATGGACACCAAGCAGTTGATATTATACCTCCAGGGCCAGAACTTCTTGTTTCAGAGGGTGAATCTATCAAGCTTGATCAACCATTAACAAGCAATCCTAATGTAGGGGGGTTTGGTCAGGGAGATGCGGAAATAGTGCTTCAAGATCCATTACGCGTCCAAGGCCTTTTGTTCTTCTTGGCATCTGTTATTTTGGCACAAATTTTTTTGGTTCTTAAAAAGAAACAGTTTGAAAAGGTTCAATTATATGAAATGAATTTCT------AGATCCAGAAATTCC-TTACGATCAAGTTAATAAAAAGCGCTGAATTATTGTCGATCAAAAAAATGA-------------AATATGTATTTCTGTAAACTTC------CTTAAACCTC-----CTTTGCTTTGTTTTTTGTT-T-ATACTATTTTTG--TGAGATCTATGGAATTCATTACTTGTATGACATTTTTAGTACTAGGCACAAGCCAATAGGTATACAAAAACAAAGGAAGAAGATACAAGACAAGGACTGGAT-----AAATGAAATGAAAGGAAC-AGGTACCTCGAGGAAGGATTATAAGTCTTCCTAATCTTCTATTCGACAC-----AAGAAAAAGGACTTCTACTTTTTCTTGTGTCGTCTTGTATCAAAA-TAAGAATGCTTTTTCTCTTGTTCACCAAAGATTAATATTTCTTCTTTTCC------GGATATATTGGAACTCTTT--------TGTTTAGATTCATACATTCA--------------TTATTTTAAATAAATAAAAATAT----------------------------------AAGAAA-TAAGAAGTAG-------------------------TAGGCAAACAAAAAGTTTTATAGGGGAGTAA-------TTCATTGAGTAAATAGAACTTCTTCTTCATTCTAT-TATTCAACT--AACTTTAACT---------------TTAATATTAC------------------------------------TAAAAATT-------------------ACTTTGAC--TTTTTTGTTTGGTTGAAACGCGGCGCGGATTAGAATCTATTTTTACACATACCTAAATCT-TTATTTTTTATTTTATCAAA------------------GTGTTTTTCTTTTTT-----AT--ATAC-AATAAGTTTTTATTTGTTTAGTAT------------------AGAAATATAGA--------AATAATTTGCAGAATATCTCATCCGTTTAAAGTATCCATATGATATTGGATTACTTTCCC-AAAATAGATTGATTCCTTC--------------------TTT-CTTGTTGTTTCG------------------------------------------------------------ATAGA-AAAAGCTTCTAT---------------T--CC-----ATTGTGCAAAAA----------CATCATA--------------------AG----AAACA-----AAAGAATAGAGTGATTTGAAAGATCAGAGCAACGGATCTATTTTCTCATTTATATGAATAAAAA------ATTT------TT------ATTATATTGATTGGATAATTTTCCAATTT----------ATATATTATAGAATAGATCAAAGTCTTTTGCCGCTCTA---------------------------AGAGTAAGAAC-TCAGCGGTACCTTACC-------CCCTTTTTGTTTTGGCAAG-----GTACCGCCAAGTTCTTACTTTTTCATGTCTACAATTCGGTTCATTCGATTACTACAGAGATGAACCCAACCCGGAATATGAACCGTAAAAGAAAACACCTACTAAACCGATCACAAGAATACCAGCTACAGTACCTATTAGCCAAAGAGGAATCCTTCCAGTAGTATCGGCCATTTCCCCCACTTTCCTCCACATTTCATCAAGTGGTCATGCTATAGACAAAAACAGTCATGGATAATTATGAAGAT-GATATCTGTCCGAATGGGATAAGAGAATTCCTACTACTCTCTTTCTTTCTCTCA-ATTGAAGAAATAATTGGAAAATAAAACAGCAAGTACAAAAATGAGTAATAAACCCCAGTATAGACTGGTACGATTCAATTCAACATTTTGTTCATTCGGGTTTGATTGTGTCATAGCTCTATAATTCGAATTTGGTTTATCGTTGGATGAACTGCATTGCTGATATTGACCCCAAAAAAGAA---ACGGTAGGTACAGCTAGCCCGTGAATAGCTAACCAGCGCACTGTAAAAATTGGATAGGTTCGATCTATGGTCATTGGTGGCCTCCTAACTCCTAAAAGGATCTACTAAATTCATCGAGTTGTTCCAAAGAATCAAAACGGCCGGTTATTAATGGAATCCCCTGTCGGCTCTCTGTGAAATATTCGTTTGGTCGAGGACTTCCAAATACATCGTAAGCTAAACCTGTACTGACGAATAACCAACCCGCAATGAATAGGGAAGGTATAGTAATGCTATGAATGACCCAGTATCGAATACTGGTAATAATATCAACAAAAGAACGCTCTCCCGTGCTTCCAGACATGCTGAACTCCAAAAATTCTTGTACATTC---------AAAAAAAAAGAAGCGATTCCGTGAAAGATGGGATC-----AGTAAATGGAAAACAAATCACTG-------ATATGTCATC----TTTTTTGTTTGTGAGATCGTCAATTTTGTACCAAAGGTGTATTTCGAGTATACCGAATCAGTATAGCTATCCTTCCGCTGGCACAGCAACGCAGTCTCGATCAATATGGAAATGAAAT----ACTACATAATTTCTTTCTTC----------------TTT-TTTGTTCTTTGTCTATGCATAA-------TTTTAGGTTATTCAGTATATATGTTATTTAGT---------------------AGATCAATAGAAAATT----------------------AGAAAGTTC----------CTTATAATATAAGGTTTTCATTATTGACTTCACAAAAGTAAAGATCTTGGGAAGGTGTAAATCAATGGGTTCTAAT------AATTCTTGTAATTCTTAAAAGTGAAAGATAGTATTATCTTCACACAATTCAATTTTATGTAAAATCTATATTTTGTTTTGTTAGGTTT--AAAA--TTGTTTTTGTTCGAATACTTTCA---TTTATTTGAAGTAATTTATTGATCGTAG-AAAA----AATAGACTCTAATAG------------ATA--------ATAGA-----------TATAGTAGTATAGTATTTGATCCAAAAAGAGAA-TATAGTTGGAATAATCGATAGTTGCAATGCAAT---------------CATTGTTACATT-AGATCTAAAACAAAGGTTCTTTCTTGACCGAACTACAAAATGGAACTCCTTGATATGGAAAAACAGGATATAGAATAAAACCTAAAATAA-AAGGA----TAAGGGAAGTTGCTCTTCTTCGAATCGAGTTGCCCCC--------------AAATAAAGG--------------------------------------------------------------------------------------------------------------------------------------------------------------------------------------------------------------------------------------------------------------------------------------------------------------------------------------------------------------------------------------------------TTTTTTTTACCTTTGTAATTC---------------TTTTTTT-------TTGTGCTATCTATAATGACTAATGAATTAAG----AACTT---------------------TCAATT---------------------------------------------------------------------------------------------AGAACTA---------------------------------------------------------------TTC-------------------TTGTCAATTGATTTTTTCTTAC-----CGTCATATTTG---AAAAATGGAAACTTAGGTAAGTGTTTTATTAATATATGTAG----CAAAAGAAGATATCTAATTTAGCTCTTTCATGCTTACTATAACTAGTTATTTCGGTTTTTTATTGGCTGCTTCAACTATAACTCCAGCTCTATTGATTGGATTAAACAAAATACGACTT-----------------------ATTTGAAA-----TGAATTGAATG------------------AACAAATTTATATTAATAAAAATAAAGATTTCTCCCTCAGGTATTTTACGGTAACTTCCTATGTCAATTGTTAATTCTTGGTCTATATTGGTAATTCTTGGTCATTGAGATTCGCGGATTTTTCAGATTAATATTTAGGGATAGATCATACCTTTC-----TTTTTATCTCCTCAAACAAATTGAAATGATTGAAGTTTCTCTATTTGGAATCGTCTTAGGTCTAATTCCTATTACTTTAGCGGGATTATTTGTAACTGCGTATTTACAATACAGGCGCGGTGATCAGTTGGACCTTTGATTGAATAGCATTTTTTCTCGATTGACCTCC-------TGCAAAGAGGAGGTCAA---ATTCAAGTTGCAATTCAACCGTGTTTTGTTAATC-T----TTTTTTTTATT---------------------GTGATTCGAA--A-AAAATAAATGGAATCACGCTCTGTAGGATTTGAACCTACGACATCGGGTTTTGGAGACCCGCGTTCTACCGAACTGAACTAAGAGCGCTTTTTTATGACAAGAA-CTACGATTGTAAAGAAAAT-TA-----------------TTTTTTTTGTACCCC-----AGTCTTGCATACCA----ATGCATGTAAAAAATGAAAGATAATGAATGCCTTATTTGATTTCATTT-------TTATTTAATTAATCTCAC------TCAATTAAT-----CCTTCGTTACTGCC------------GA------GAAGG------TAGGGATGACAGGATTTGAACCCGTGACATTTTGTACCCAAAACAAACGCGCTACCAAGCTGCGCTACATCCCTTTT--TAAATTGTTGTACAACGTCATTGTACAAAATCCATGTCTTGTTTTCCACATCGTTA--TTTTTTTCTGTATCC-----------------ATATACAATTT--------TCTTGTCATTTC-------------------TTCTTTTTGGTTTCAT----ATACATATAATAA------ATAATAATAAAATTATATACATCTGAAA-------CCTAACAT-----------------AAAAAAAAGAATGAATATTTAATGAATATT-----TATTAT-AATGCTTAC-------GAAAAAAGAAA-GGGGTA-------------------------------------------------------TCCC------TTTCTTTTTTAGGGGCAGGGATAGGAAAA--------CCCCATCTACTGCTCATTGTAGATATTTTTTTTT-TTAGGTATTCCGTAC--AAAAAAGACAAACGATCTTGAACTTGAACTACAGCATCTGACTATATATGTATTACAATAAAGAAGGAGGATTTTCAATGCGGGATATAAAAACATATCTCTCCACAGCACCCGTGCTAACTACTCTATGGTTTGGGTCTTTAGCAGGTCTATTGATAGAAATTAATCGTTTATTCCCCGATGCTTTGTCATTCCCTTTTTTTTAATTATAGTT---------------------------------TAAGATCCT------------------------------------A------------------------------------------------------------------------------TTTTATTTTGGAGAACAGAA-ATGGAAAGGAGGTTCCCGTATAGGGTAA-----------AAAATTCCACGAAATCCTAGCATATAAAAAAGGATACTTAAATGAAATACTGG--------AAAGAATAATTGAAAATTTGAAAAAATTGTAT----------------------------TACTTACATAATA---------------------TTATTATATTCTATTAATTTT---------------------------------------------TATTAG----------------TATTAATTGGCATTAC------------------------------CTAGTTAGTACTT-----------------------------------------------------------------------------------TCTATGTTCTA-----------TTTGTATATTTTTT--------TATATATT--TATATTTTTTTCGTCTTC------TTAGATTTAGATTCGGGTCGAAAATTGAAGAATTAAGTCGATCAAAAATTT-----AAAGGAGGTTCATGGCTAAGGGTAAAGATGTCCGAGTTAGAGTTATTTTGGAATGTACCAGCTGTGCCCAAAATGGTGTCAATAAGAAATTGCCGGGCATTTCTAGATATATTACTCAAAAGAATCGACACAATACACCCAGTCGATTAGACTTGAGAAAGTTTTGTCGTTATTGTCGCAAGCATACGATTCATGGGGAAATAAAGAAATAGATCGAATGGA------ACA-----T-ATGTATTGTATTA------TT------------------------------------TTTCAAAGGAGCAGGAAAAAGAAAAACTT-------------------------------------------------------------------------------------AACATATATATGTATATA--------ATATAAATATATAATATAC-----AAATA--------AAAAAAT-AAAACCCATTTCGGTCAGATCTGAAATGAATAAAGAAATAGAAATTTAGAGATAAGGAATAAACCATGGATAAATCCAAGCAACCTTTTCGCAAATCCAAGCGATCTTTTCGTAGGCGTTTTCCCCCAATTGAATCGGGGGATCAAATTGATTATAGAAACATGAGTTTAATTAGTCGATTTATTAGTGAACAAGGAAAAATATTATCTAGACGAGTGAATAGATTGACCTTGAAACAACAACGATTAATTACTATTGCTATAAAACAAGCTCGTATTTTATCTTTGTTACCTTTTCTTAATAATGAAAAACAGTTTGAGAGAGCTGAGTCGATCCCTAGAACTGCTGGTCCTAGAACCCG-AAATAAATAGATATA------------------------------CTATTGATTCA-----AAACTCCAAGCGGACCTCA------GATTGATGTTTTGCTCGAAAAG-CCTCGAATCCAGATTTGATTGTTGTGTTA-TAAGAAACAACAAA--------TAGGGAAAGAAGAAATC--------TTTTTTTTGAAAGATGTTCGTTCATTCCCACTA------CTTATCTTAATTTCTTTTTAATTTATTAAATTCA---TT-TTTATTCTATCTTCCCGGAGTCTACTCTCCGGGGAAGATTCATTCTATTCTGTTTTCGCTATTCATATATA------------TGAATATATATGATA---------------------------TATGAC---------------TTTTTAATCTCTTTTATTTGCTAATCTTATTGGAAATCATGTAAAGACAACTCTTATTTGATATAGCTATTTGTGCAAGTATTTTACGATTAAGAAGCAATTGCTTCTTGTACAGATTGTGTATGAATTTACTATAACTATAGAATACCATATTCT---------CGCGAGCTGCTGCATTTATTCGAGTGATCCACAAACGACGAAAGTCCCTCTTTTGTCTGCCCCTATCCCGATGAGAGGAAACCAAAGCTCTCATTTTCTGTTGAGTAGCAGTTCGGGTAAGTCTTGAATGGGCCCCTATAAAGGTTGATGCAAATAAACGAATTTTTGTTCGACGTCTCCGAGCTATATATCCTCGTCTAACTCTGGTCATTGAATCAAATTAAACTTTAATGAATAACTAATTGATTTCTTTTCTTTCAGTCATCCTCTTAT-CCCCCTCTAGTTAATTAATACCAAAACGGATTATTCCAATATATAAAATAT-AAATTCCAATGGCTTTTGCTACTATGACCTTCCCAACCACGA-TTTTTTCTTCTTTACCGGG----TATTTTTTTTACCCGGAAAGAAGAAATTCTAGCGAAA----------------AAAAAAT--------AGTGGGTTCCATCGTTTCTATGGTTACTTCGTAAACGGTGAGGTCCTCTCTATACACCGGAGCCTTTTCTTTCATTTAACCAAATGTTATTGTGAACTTGTATAGTTCACACTCCTTAGTTTAGCTCTACCA------ATC--------AGTAATAGTTCTTTTCAC---AAAAGGGTTATCTATACAGTGACGGCATTTAATTATGAAAGTTGACTAGGTAGCTGACCTTGTTAGTCCGTTCTTTCAAGAATAGGAACATAACCTTTTTGCTTC------TTATAGTACTATTTCCTCCGCTTAATAGATAACTATTTGCTACCAATGGGGAATTACTTCTCATCTCAAACTGAGGTGATTGGATTTGCACCAATGGAAACCATAAATTTTATACAC----AAAAATATAGGTAGATGATGGATCTTTAGCTTTCTAGATAGTAAATAACATAGA-TAGTAAATAACGT-------------------------TTTTCCATCCTATCTATCTTTATTCTTTGGTACTGGT------------GATTGGTACTTGAAAAATTGCTGCATTTATTTTATTTTGTTTGAACTCATGAT-----CTAAACAAGTCGCACATACACCCGAGTACATGTCCCTCGTCGTTGAGGGCACCCCCTAAGTGCGGGGGATTTCGTGATATTTCGTATTGGCTGTCTTGTGTTTCTAATAAGTTGTTTAATTGTCGGCATATCATACAT-ATATATAATAAAATAGGTTGGTTTAGATCGATCTTAACCT------GATTTTTTGATGATTATGAATTAGTTACATTCAATATCAAATCACGGAAAAATAGAATTATC------GAGGGAATCATATATTTAGGCGAAATCCCCAGTAGTTTCATTTTCAACCGCTACAAGATCAATAATGCCATGAGCTTGGGCTTCTGTTGCTGACATAAAAACATCTCTCTCCATGTCTTCGGATATAACCCATAAGGGGTTACCTGTTCTTTGTACATAAACTTTTGTGAGGGTTTCGCGAAGTTTGAGTAGTTCTTCCGCTTCCAAGATAAATTCCCCTGCTTGTGCCTCATAAAAAGAACTAGCAGGTTGGTGAATCATAACCCTGATAATATAATATTGATCTAACATCATGCATGAATGGTTCTTCTATCTTGAAGAATTGG-----ATTAAAGTAAGAACT-AAAAAAAACA-AGA-------AAAAAAAATAGAATTGAACGACGGACCGTACAGGCACCTTTTGTGCATTGCATACGGCTCTGCAATGGAATTTCCTTT-----TCCCCCTTC-------TCGAAG--------AAAAAAAAAGAATCCATCTGATCTAGATTGTTGAATGATCCATTTACCACCCTTCCTTTCATTCATATTGTAATGT-------AAAAAAAAAATACTATGATGGTTCTGTTGCT-------TTCTATATTTATCTCGTCTGGGATTTAGCAATCCCAAAGTTTCTTTTTTT-------AAATAAGAAAAAA--------TTATCTT----TTTTCTT----TTTCG-------TACTCTGTAAGAGAGAGATCAGAAAAAACCTTCTGGTGTGGAAG-AAAACGGTTTGTGACGCTGAAATGTACTCCCGAC-ATATAAGATCAAGTCGGAAATAA-CCTTTTTTCATACTACTATCTCGATAGAAAATATCGTGTTAGGAAAAACAATAATAG-----TTTGTTCATATCGAACTCAAAGTGCCATGCTATTATTACCT-ATTATTCATATTCAATAGGGCGAAGGCATAGTCTTCTTC--------TTTTTT---TTCCAAATAAAAACTCATTGGCGCCAAGCATGGGGGAATGCTAAACGTTTGGTAATTTCTCCTCCGACCAGAATGAAGGATCCCATTGAAGCGGCTAATCCCATGCATATTGTATGTACATCGGGCGAAACAAATTGCATAGTATCATAAATAGCGATTCCTGGTATTACCCATCCGCCAGGGGAGTTTATAAACAAATAAAGATCCTTAGTATTATCTTCTATACTGAGATATACCATGAGACCAACAAGTTGATTTGAGATCTCGCTATCAACTTCTTGGCCTAAAAAAAGTAATCTTTCTCGATAAAGTCGGTTGATTAGGACAAAATTATATCCCTTTTGAACCGTATGTGCATCTTTGGATGCATACGGTTCAAAAAAATTGC--GAAAATAAAGAATCAATGTATCGATTCCACTCCTATCTC------TTTTTTTTAAGAGATTTC-TTCTTTTTTAATGA-AGGTTTTTTTACG-------------GAAAAAAAA------AGTTTTGAC-----CCC-----TTCCCT---------AAAAAAAAGAATTTACTGAACTTATTTAATTAACCTCTCATTGATGTATTGTTTTGTCGAGATTTAAATCACGATGTCATTTTCTTGTTCCTGAAT-GGGCCCTTTGAATTC-----TTTTAGGTTCATGTTCTACTCCGGGGAAAGATCTATCCGAATTCTAGTTGTACATATAGGACAAATGATCTCAGTACCACTTCTTTTTGCTACGAC-----TTTTTTTCAATTCGTTTCATACCTC-----CCAAAAACTATTCGATGTATT-----TATTACAATGGTTGGCATGGCAGTTTAAGAGTGCCTTTC-------------------TAA-------TTAAATAAATAAAATA-------------------------TAAGAATCTTCTATGCATAG-----------------ATTTTATATATATTACT---------A----------------T-TA-CCAATTTGGTATTTTATGAGCAGAGCCTGGATACTTAA-ATT-T-------TTTAGTCCAAGTTAACCATAAATTCTTCTAATTAAGA-----ATATTGCTCCTCAATCTAAATCAATCTAATTTAACTTTACGCTCCGCATGATTGATTCTACAATCAATACAA------TATTTCTTGGGCGAAACAGAGGATATCTCGATCGGGGGAAAAAATGGGGGAATCCCATATGACCCAATATGTCTGACAAGTCGCACTATACGTCAACCCAAACTGCATCTTCCTCTCCAGGACTCCGAAAAGGTACTTTTGGAACACCAATGGGCATTAAATTAAAT-AAAAAATTTAAGTACTATACTTCACTTTAATATGGAAACGTAAGAATGAGTTTTTTTTCTTCATCA-TTTTTTTCT------ATTTATTCTACTTT-TACTTTATA----CAATACACAAA------------TTCGAAGGTTTTTAGAGAAAGACAGAATTCATAAATAAGAATTTTAA-TGAAGAGATAGATGGTTCGAATAA-A------------------------AAAAAA------TATCTATACATTCATTCCCCCAAA-ACGGGACTAATGCTCCCATTGCGTATTGGTACTTATTGGGTATAGAATAGATCTGCTTCTCTTTGTTCTTACGAAC-----AGAA-TTCGGCCGTTATTTTCAACGGAATACAATAAAAAGTAACCTTTTCTCATACAGAATTTGCTGAAAAGGTTAGGTAA--ATAGTAT-AAGTCTATATATGCAATGCGATAAAGTTACATAGTGTCTATTTTTCTTTGAGAAAGGGGTATTTCTATGGGTTTGCCTTGGTATCGTGTTCATACTGTCGTATTGAATGATCCCGGCCGATTGCTTTCTGTCCATATAATGCATACGGCTCTAGTTTCTGGTTGGGCCGGTTCGATGGCTCTATACGAATTGGCGGTTTTTGATCCCTCTGACCCTGTTCTTGATCCAATGTGGAGACAAGGTATGTTCGTTATACCCTTCATGACTCGTTTAGGAATAACCAATTCATGGGGTGGTTGGAGTATTTCAGGAGGAACTGTAACGAATTCGGGTATTTGGAGCTATGAAGGCGTGGCAGGAGCACATATTGTGTTTTCTGGATTGTGCTTTTTGGCGGCCATCTGGCATTGGGTGTATTGGGACTTAGAAATATTCTGTGATGAACGTACAGGAAAACCTTCTTTGGATTTGCCCAAAATCTTTGGAATTCATTTATTTCTCTCAGGAGTGGCTTGTTTTGGCTTTGGCGCATTTCATGTAACAGGCTTATATGGTCCTGGAATATGGGTGTCTGATCCTTATGGACTAACCGGAAAAGTACAATCTGTAAGTCCAGCGTGGGGCGCGGAAGGTTTTGATCCTTTTGTTCCCGGCGGAATCGCCTCTCATCATATTGCAGCAGGTACACTGGGCATATTAGCAGGCCTATTCCATCTTAGTGTCCGTCCGCCTCAACGTCTCTACAAAGGATTACGTATGGGCAATATTGAAACTGTAC---TTTCTAGTAGTATCGCTGCTGTTTTTTTTGCAGCTTTTGTTGTTGCTGGAACTATGTGGTATGGTTCAGCAACAACCCCAATCGAGTTATTTGGTCCCACTCGTTATCAGTGGGATCAGGGATACTTCCAGCAAGAGATATATCGAAGAGTTAGTGCCGGACTGGCGGAAAATCTAAGTTTATCGGAAGCTTGGTCTAAAATTCCCGAAAAATTAGCTTTTTATGATTACATTGGTAATAATCCGGCAAAAGGGGGATTATTCAGAGCGGGCTCAATGGATAGCGGGGATGGAATAGCTGTTGGATGGTTAGGACATCCCGTCTTTAGAGATAAAGAAGGGCGCGAACTTTTTGTACGTCGTATGCCTACTTTTTTTGAAACATTCCCGGTAGTTTTAGTAGATGGCGATGGAATTGTTCGGGCAGATGTTCCTTTTCGAAGGGCAGAATCGAAGTATAGTGTTGAACAAGTAGGTGTAACTGTTGAGTTCTATGGTGGCGAACTCAATGGAGTCAATTATAGCGATCCTGCTACTGTGAAAAAATATGCTAGGCGCGCACAATTAGGCGAAATTTTTGAATTAGACCGGGCTACTTTGAAATCTGATGGTGTTTTTCGTAGTAGTCCAAGGGGTTGGTTCACTTTTGGGCATGCTTCGTTTGCTTTGCTTTTCTTTTTTGGACATATTTGGCATGGCGCTAGAACCTTGTTTAGAGATGTTTTTGCTGGTATTGATCCGGATTTGGATGCTCAAGTGGAATTTGGAGCATTCCAAAAACTTGGAGATCCAACTACAAAGAGACAAGTAGTTTG---ATACAAGACTACTCTGGCATCTTTATC-------CTCTATCTCTA--T-TTTTTTCTCGGATACCCGAGAAAAAAAAA-TAGAGACTTGAATCAACTTCTTTTCGTTGATTCTTTCCCCTC---TTTTTTTATGATATGGTAAATGATCCCAC-----TCAAACGAATAGATGTGAAAGCTATAATT----GTAAACCACGATCGAATCTATGGAAGCATTGGTTTATACATTCCTTTTAGTCTCGACTTTAGGGATAATTTTTTTCGCTATCTTTTTTCGAGAACCACCTAAGGTTCCG------------------ACT-AAAAAATAATGAAATAATTTTTCATTATATTAACTGAAGTAATGGGCC-CCCATATCGGGAGGCTCATTACTTCAACGAATCTAGTCCCCGTGTTCCTCGAATGGATCTCTTAGTTGTTGAGAGGGTTGCCCAAAAGCGGTATATAAGGCGTACCCCGTAAAGCTTACAAGTAAACCTGATATGAAGATGGCGACTAGTGTTGCTGTTTCCATTTTTTATAAAATTTCAAGATCACAATGGATCTACGATAAGATCGTTTATTTATTTACAATTACAACGAA-ATACTATACAAAGTCAACCGATCTCAACCAATGATTAAATAGGATTTATGGCTACACAAACCGTTGAGGGTAGTTCTAGATCTAAGCCAAGACAAACTACCGTAGGGAGTTTATTGAAACCGTTGAATTCGGAATATGGTAAAGTAGCTCCGGGCTGGGGAACTACACCACTTATGGGAGTTGCAATGGCTCTATTTGCAATATTCCTATCTATTATTTTGGAAATTTATAATTCTTCTGTTTTACTGGATGGAATTTCAATGAGTTAGGTTCATAAG--AACTATGAAGTTCTAGTTTTTCAATC---AAAAAAATT--TTATTTA---AAACTTGGATTTATA------------------GAC-CTT-TTTGGTAGTTCGATTGTGGTATTTC---TTTTTTCGGTATTTCCGGAATATGAGCGTGTGACTT------GTTATAATTGATCCTATTGATAATACAGAGAATGGCCCTGTCATCTCT-----AT-------------TAAGATGATTCTACCCCGTCGGATATTTATTCTAATATCTGGAACACGGAATATTAATATTATAGAAAAATTTAA--GAAAAGAAATATTTGAACTATGATTCATACCTATTATTTAGACCTCGCAACCGGACT------AAAAAAAATTCAGAT-GGGTATTTCCTAAATGAAATAA------------TTTTT--CTTTCTTTAGACTTATTAAATTA------ATTTTATCTGAAGAACAACTTCTTTCTCTAGATTTTGTTGAGTCATTACATCCACTCATT------------------------GAAATGGAATAAGTGATGATCAAACGGTTTTTATTC-AAAGAACC----CCTTT------TATTTAGCT----TAGGATTACATCATCGTGGTTCTTGTATGAATCTGAGGTTTTAATTGATT----TATAGGGTCTTAACAAGGGAATTCCTATCAAC-----AGTAAAAACAAAAGTAGACCTGCATTACGCACAAAAAACAACAAATTAAATAACAAAAAC--AA-ACA--AAAATAGGAAAGAGAAGATTCAAGAGGCCTGTAACG------ATCAATAT------AAAGAAAGGTGGACGAGCTAACTTGATATTTTTGGCATTAGCATTACAAAGAAGAGATTTCGGA--TTTTTTTTACTTCCTA-----TCTTTGGGACAAATTGAAT-----CGAGCAGCTAAGAAGTTTTTCACTTTCTATTGCATATCCGTCGAAATTGATATTTGTGTGTTTCTGTTTGAGCCGTACGAGATGAAATTCTCATATACGGTTCTC-----GGAGGGGG---GG--------------------------TCCTCTCGGATTCCCTATCTCAATAAAGTATATGATTGGTTCGAGGAACGTCTCGAGATTCAAGCGATTGCAGATGATATAACTAGTAAATATGTTCCTCCTCATGTCAACATATTTTATTGTCTCGGAGGAATCACGCTTACTTGTTTTTTAGTACAAGTAGCTACAGGTTTTGCTATGACTTTTTACTATCGTCCAACTGTTACGGAGGCTTTTTCCTCTGTTCAATACATAATGACTGAAGCCAACTTTGGTTGGTTAATTCGATCAGTTCATCGATGGTCAGCAAGTATGATGGTTCTAATGATGATTCTGCACGTATTTCGTGTGTATCTTACAGGTGGGTTTAAAAAACCTCGCGAATTAACTTGGGTTACAGGTGTGGTTCTGGCTGTATTGACTGCATCTTTTGGTGTAACTGGTTATTCCTTACCTCGGGACCAAATTGGTTATTGGGCAGTAAAAATTGTGACAGGCGTGCCTGACGCTATTCCTATAATAGGATCTCCTTTGGTAGAGTTATTACGCGGAAGTGCTAGTGTGGGTCAATCTACCTTGACTCGTTTTTATAGTTTACACACTTTTGTATTGCCTCTTCTTACTGCCGTATTTATGTTAATGCACTTCCCAATGATACGTAAGCAAGGTATTTCGGGTCCTTTATAG-----------T-----TATAACTTTATTT--TTTATTTTATAGAGTCTTTTTATAGAGTATA---GAGAAAACAGATCATAGATATTCGTAATTTCTGA-----G------GTATTGGGAAGGAACAATAGTATTTCATTGCTACAAA-TATGTA-----TTATTGAAA-----AAATAAGACATGTT-TTTTGATACTTCTCTTCAACTCTGAAGTATTTGATTTCTTATTTGATAAGAATAGTTGAAGTGGATTCTCCGAAGAGAGGA-----TGGATTATGGGAGTGTGTGACTTGAACTATTGATTGGGCCATGCCGATATATTATTTTAT-CCGCCACGTTGGAATTCACAATCAAACGTGTCTCCGCATCCAACCACCACGTAAATCCCCC-TATGTAGCATAGGATAGGCCGGTTCGCTTGAGGAGAATCTTTTCTATGATCATGCCCGAATTATGTCATGCATAA-ACAGGCTCCGTAAGATCCTG-----TAGAATAAGTGATGTGGCACGATTCAATGTTTT--TTTTATCTATCCCACTTACT--------TA-------TTTATAGTATGGAAATGCATTCATTTCCTCTGCATCGACCTCGATCTATAATATGATACTATCGGAGTGAAATAA-------GGGATCTAAGGAAGAACAGAGGCTAGACTTTATTAGTAACAAGTAAAGACTTTGTATGTAAGAAAATCGAGATGTTGTGGGGA-----AAAAAATGAATCAAATCAAAAAGACATGAGACAGTCCAAAAAGCCCTTGATTATGATCAAATTTTTAAGCCTACTTGGATATTGAGCATTTATCTGTAAGAACGAAATTATTTGCACTGAATATGAATAGGTGCAACTTCGGAAATGGGATCTA------GTAAATCCTTTCTTACTTACATAGAGTCAT---------TCT------ATTTTA----------TATGTGTGGATATGT----------------------ATTAAATATAGATTTTCTATCAATCTATTTCTGTAATTCTTTTGAATCTTGCTCGAGCCGGATGATGAAAAATTATCATGTCCAGTTCTTTCGGGGGATGAATCCATAAGAATTCACCTATCCCAATAACAAAGAAACCTGACTTGAATGATCCTGTATTAAGAGCTAAATTGGCCAAAGGGATGGGGCATAATTATTATGGAGAACCCGCATGGCCCAATGATCTTTTATATATTTTTCCGGTAGTAATTCTAGGTACTATTGCATGTAATGTCGGCTTAGCGGTCCTAGAACCATCAATGATTGGTGAACCGGCGGATCCATTTGCAACTCCTTTGGAAATATTGCCCGAATGGTACTTTTTCCCTGTATTTCAAATACTTCGCACAGTACCCAATAAATTATTGGGTGTTCTTTTAATGGTTTCAGTACCAACAGGATTATTAACAGTACCCTTTTTGGAGAATGTTAATAAATTCCAAAATCCATTTCGTCGTCCAGTAGCTACAACAGTCTTTTTGATCGGTACCGCAGTAGCTCTTTGGTTAGGTATTGGAGCAACATTACCTATTGATAAATCTCTAACTTTAGGTCTTT------TTCAAATTGATTCAACTGTGAAATAA------ATACCACGATGTAGGTATCTAGGGAATAGTCGCTTCTAAAGTGAATCCTCCCTAGATACATGAATTTTATTATGATCTAT-TTCGCGAAAATAC-----AGATTGCGTGTCGAAGATAAAAAATGAAG------------TTTTTTT-------TTTC--------TAATAAAAAAAAGAATATGAAATAATTTCTTTAAAATGAAAACTTATTCTTAGGTAAATTGATTGCGAAATGT------------------------------------------------------------------------------------------------------------------------------------------------------------------------------------------------------------------------------------------------------------------------------------------------TTCTGTAGAGTGTCCAATATCCATTTTACATCTTCTGTACGAAAATATTCAATTCTCATAAGATCTTCCTGACTGTTACTCAAAAGGTCCAATAATGTATGTATATTGGACTTTTTGAGACAATTATAGGTTCTAGGAGATAGTTCTAATTGGTCAATAAAAATGCATTTCAATGGAATTCCTTTTTTGTTTTTCCTTAGCTTAGTTAATCCATTTTGAAAGGT---------------AAAAGGAGGTAGAGTAAACCTGTTTTTATTTTCCTCGAAATGAATGCCCTTTTCCTCCGCATGCAGAAAAGGAATAAATAAATGAATCAAATTACGAGAAGCTTCATAAAGTGCTTCCTTAGGAGTTAAACTTCCATTCGTCCATATTTCTAGAAAAAGTATTTCTTGTTTTTCATTTCCATTTCCATAAGAATAAATACTATGATTCACATTTCGAACAGGCATGGATACAGCATCTATAGGATAACTTCCGTTTTGAGAGTGATTTGTGGGGTTCG------TACGGTATCCGCGATCTCTATTGATTTGTAATCCAATACGCAAATCAATTGGTTCTGTCAGGTTAGCTATATACTGTGTTGCGTCAACTATTTCCACAGAAGGCGGTGAGATGATATCTTGAGCGGTTACGTATCTAGGACCCCTAACGCAAATGGATGCGTCTCTAACTCCATACAGATTACTTCTCAATACAATTTCTTTCAAATTTATTAAAATTTCATGTACTGATTCCTCAATACCTACTATCGTAGAATATTCATGTGGCACCTTCTCAGATTTAGCACGTGTGATACATGTTCCTTCTATTTCTCCAAGTAAAGCCCTTCGCATGGCAATACCTATGGTATCGGCTTGCCCTTTCATGAGCGGGGACAGAATGAAACGACCATAATAAAGACGCGTACTGTCTACTCTCGATTCAACACATTTCCACTGTAGTGTTCGAGTGGATTCTGCTATTTCCTCTCGAACCATACTAAATATTATTTATTATTATTTGATCAGATCATTGAATCATTTATTTCTCTTGAAATCC-----ATTTAAT-----TC-----TTT------TTTTTACACACGTCTTTTTTTGGGAGGTCTACATCCATTATGTGGCATAGGTGTTACATCACGTACGAAACTTAATAGTATACCACTTCTACGAATAGCCCGTAATGCTGCGTCTCTTCCGAGACCGGGACCTTTTATCATAACTTCTGCTCGTTGCATACCCTGATCTACTACAGTACGAATAGCATCTAAAGCGGCTGCTTGCGCAGCATAGGGTGTTCCCCTTCTTGTGCCTTTGAATCCAGAAGTACCGGCGGAGGCCCAAGAAACCACTCGACCTCGTACATCTGTAACAGTTACAATGGTATTGTTGAAACTGGCTTGAACATGAATAACTCCTTTTGGTATTCTACGTCCAGTCTTACGTAAACCAATACGCCCATTCCTACGCGAACCAATTCTTTGTATAGGTTTTGCCATATTTTATCATCTCATAAATATGAATCAGA-------AATATATAGAAAGATACGGAGATATCCATT------------TC--------ATGTT-AAAAGAAATC---------TTTTATTTTTACAT-----AA------CTCCT---------------CTTTGAGAAACTT------TAGAAAGATTATCCTTGTCTCTGTTTATGTCTCGGATTGGAACAAATCACTATAATTCGCCCGCGCCTACGGATCAGGCGACATTTTTCACAAATTTTACGAACAGAAGCCCTTATTTTCATATTTCTCACTCC------TT-ACTTT-AATTTTGAATCTATTACTTATACTTAGAAGAAAC-TAAGTCTCTTA------------TTTTTT-------------------------ACTTCAAATTTTACTTTTGATG-AAAGGGA-TGTTTTCAAAAAGAATCTATCTAATCGTTCGAATCTTTGTTCCGAAGTC-----------CATTCCCTGA-T-TAAAT----AATATTGCCTTA-TTTCAATTTTGATTCTATCCC------CCGGCAGTGTTCGTATCAAA----GTCGGATCTTCCCCGAAATATAACCTAGAATTGGATCTTCATT---------------ATATAAACGG-----------ATACCATTAGGAAATGATTCAGTAATTAAATCCTCATGAATCC----------------------------TTTTTTTTT------CATTCCAGG---CAACCTCCTTGAAGTATCAACTAATGGAGGAAGAGTTATATAAC----TCACCTTTCCTCTCT------ATTTCAAAAA-TAGGAAGTTAGAGATA-AAATTAGGATACCGGAGGAAGATTACCATATATAACACAAAATTTCTCCTCCAATTTTTTCTAGTCTAGCTTCTCGATCTGTCATTATGCCTCGAGAAGTGGAAAGAATTACAATTCCCATTCCACCTAAAATCTTAGGAATTTTTTTATAGTTGGAATAAATTCGTAGACCGGGTCGACTGATACGTTTTAAAATAGTTCTATATATTCCTTTCCTAGTTCTTCTATGGCGCAAGGTTGAAACCAAGAAATTTTTATTACTTTCCTGATGTTTCCGAACATTTTCAATAAAACCCTCTCGTAGGAGTATTTTAACAATGTTTTCGGTGATATTTGTGGATGCTATTCGAACCGTTCCA------TTTTGACTCATGTCAGCATTTCTTATAGAAGTTATTATATCAGCAATCGCGTCTCTGCCCATGACGAATTATAATTATCGGTGTTTCCT-AATTTTGATATAATCAACATGT-----TTTTT--------TATTTGAATACTTCAAAGTATTCAT--------------------TATTTAATTTACTAATAAATTT----------------ATT---------AT------------TATGAAAC------------------TAATTATTAAAAGTATATGCGTGAGACACAATCTATTAA-----TTGGGTTTATTTCAGAT------ATCCTACTA-GAACAATATCATAG---------------------TTTGA--------TCTATGACTAT-GAGTC---------------------TTTATAATACCTCGGGAGCTAATGAAACTATTTTAGTAAAATTCAACTGTCTCAATTCCCGAGCAATCGCACCAAAAACTCTAGTTCCTTTTGGATTTCCTTCTTGATCAATGACAACCGCTGCATTGTCATCATATCGTATTATCATACCGTTGTCACGTTTAAGTTCTTTACATGTACGTACAATTACAGCTCTTATTACTTCTGATCTTTCTAGAGGCATATTGGGCACTGCTTCTTTAATTACAGCAACAATAATGTCACCAATATGCGCATATCTATGATTACCAGCTCCTATGATTCGAATACACATTAATTCTCGAGCTCCACTGTTATCTGCTACATTCAAAAGGGTCTGAGGTTGAATCATATCATTTTTATTTGAATCTA--------------TTATTTCAATG-------AAAAGAATGAGGAA-AAAGAAGAAATAGTGTTTGTCTAGAAATAAAGAAACTCGTGGTTGTTTTTTCATCCC----------TTT-------------TTAT-----------------------ATTTAGTTCTACACCCCTATCCTAAAATAACAAATTGTGTTTTTATAGGCATTTTGCACGCAGCTATTGAAATTGCTGCTCTGGCTACAGTTTCTGAGACTCCACCCATTTCATAAAGTATTCGACCGGGTTTAATAACAGATACCCAATATTCGGGAGATCCCTTTCCCGACCCCATACGTGTTTCTGCGGGCCTTACTGTAATAGGTTTATCGGGAAAAACACGTACCCATATTTTTCCGCCACGACGTGCATATCGTGTCATTGCTCTTCGTCCTGCTTCTATTTGTCTAGCGGTAATCCAAGCGGGTTCAAGTGCCTGAAGAGCATATCTGCCGAAACAAATATGATTACCCCGGCAAGATATTCCTTTCATTCTTCCTCTATGTTGTTTACGAAATCTGGTTCTTTTGGGGTTATAGTTGATGGTTTTTT------CCCACCTCTACTACAGAACCGGACATGAGAGTTTCTTCTCATCCAGCTCCTCACGAATGAAAGGATTTGATAATATTACAGATACACATGT-----ATTTAATAAC-------------------TAATAAATGAA------------------ACTAAGTAATGGGATTTATTGATATTATATTTCAT--------TTA-TTAGATAAGAATATTAAATAAGCAG------CTGTATATACGGTTAGATTTTTCTATTTA-T-------------------AG---------ATGTTTCTTT----------TCCAGATCC-----TTAT---------------------------------TTAT----------------TTTACTTTTC-----TTT------TAGTAAATTATTGAATCAAGAC-------AATATTGGAA-----------------TCCAATAAAT-----AAGAAATAAGAGTTTCGCGGGCGAATATTGACTCTTTCCTTTTCCCGCTTTATTCGTAAGATCAATCCACGACTTCTCAGAGT-------AAAAAAAA---------------------AAGGTTCTTGGTTCATTCCGCCATCCTGCCTGCTCAATCGTTTGGATTC-TTTTAAATAGAA------TC----CTATATA-----------------GTATAGTCAC---------AGGTTTCGTCGTTCCTATAGCTTCTCCATTAATGATTAGGCCTAAACTCTGCAATGGAGCTCT-----CAACAAAATTTGTTCCCGAGTCAATCTTCTCAGTTTCTATTAACCAGAAGCTC------------------TTTATTATT------TATATATC-AT---------------------------------------TTATTATTTATATATC-AATATCAATTGATAC-----------AATAT-----TAAAC----AATATTAAAACAATATGAAATTAATGCTTTATTACACTGCCTTTTATTTATATGAGGTAATTCATAGACCATACATATTGGAATCATATATCATTGATATTTTTGTTCTCTCTTTCTATCACCTTTCCATTTATCCGCATCCCTTTT---------ATTTTTTTTTTCAAATCCATAATCAGATTTGTTTGTTATGGAACAATTTCAGTTGTTACAACTATATGATTGATCCAGTCATATAGTGACTGTTT-TGGGGATCTCGACAATATGAAGCAATAAGTTAGTTATTAGTTT-TTAATTTTTT----------------------TTAT---------TTTATATAGTAGTTGTAGTTTTTG----------AGTTAAT---------------ACTAGGGATCAGTCTTTATT------TT---------GATCCTAC--TAAAAAC------------------TCT-------AACGAAAAAACTAACGAGTCACACACTAAGCATAGCAAT-T--AT----------ATAAAAAAAAGTGAATT--TTTTTTTATTCAACCTT-----ATAGAATTAGAATTATTTATTTTTGTTTG----ATTTAACAGA-------TAAATAG----AAAAAGTTT----------------CTAGTTTTTT---------------------GTTCTAT-ATATCACT-------------ATAGAACT---------------------------------------------------------------------------GG------------------------------GTAGAATGACAAGATAAATA-AAGGTCTATTATTCTTCATCCACAAATATCCAAATTTTGAGGCCTAGTACTCCATGGATAGTTCGAATTGTATAGGAACAATGGTCAATTTTAGCGCGAATTGTTTGTAGAGGAACTCTACCTTCTCTGATCCATTCGACACGTGCAATTTCTTTTCCGTCAATACGTCCTGCAATTTGTATTTGAATTCCTTTTGTATCCGTTTGTTCAGTTAATTCAATAGCTTTTTTCATTGCCTTTCGAAACGAAACTCTATTTCTTAATTGAGAAGCCATATATTCTGCAAGAATATTGGGGTCTCCATAAGGTTTTTCTATTCGTGTGATAGCAATGTTGATTCTTCGGTTCACAGAACGAAATTCTTTTTGTACATTCATCTGTAATTCTTCGATTCCTCGTGTTTGGCCCTCTATTAAGAAATTTGGGAATCCAACATGGATTCTGACCTGGATTAAATCAATTCTTTTTTGAATTTCTATACGCGCAATTCCAATTCCTTCGAAACCTGAGGATATTCTCTTATTTTTTTGTATATAGTTCTTGATACAATTCCGTATTTTCTCATCTTCTTGTAGACCTACAGAAAAATTTTTTGGTTGTGCGAACCAAAAAGAATGATGATTTTGGGTTGTACCAAGTCTGAAACCAAGTGGATTTATTTTTTGTCCCAT-----------A--------TTTTTTATTATCTTT-------------CCATCTA---TTTTTTTCT------AAATATGAATCTAAATCTTAAATTCATCGAAAGATAATTTTGATTTATCTTTTAATACAATTGTTATATGACAAGTGGGTCTTTTTATCGGATAACTACGTCCTCGAGCTCTAGGTCTTAATTTTTTCACAAAAGGACCTCCATTGACTTCGGCTTTACTAATGAATAAATCGGTTTCGTTCAAACCCATATTATGACTAGCGTTTGCTGCTGCGGAATAAACCAATTTTAAAATTGGATAAGATGCTCGATAAGGCATAAGTTCCAATATCATAAGCGTTTCCTCATAAGAACGCCCGCGAATCTGATCAATTACTCTTTGCGCTTTGAAAACAGACATACA------TA------TATGTTGAGCTAAA------ACTTTTACGC------------TCGA---ATTTGCGTTATTTTTCTTTATCATAAGGTTATCCCCCGCCAATGAATGATAAGTATCTAT-TTTTTTTTTC-------------------------------------------------------------------------------------AAAAT---------------------------------------------------------TAACGACGAGATTTATTATCGTTTCTCGCATGTCTCGCGAAAGTCAGAGTAGGCGCGAATTCTCCCAATTTGTGACCTACCATACGATCTGTTATATAAATAGGTAAATGTTCCTTTCCATTATGAATAGCGATTGTATGGCCAATCATTTTGGGTATAATGGTAGATGCCCGAGACCAAGTTACTATTATTTCTTTCTCCTCCCTCATGTTGAGTTTTTCAATTTTTCTTGATAAATGATTAGCTACAAAAGGGTTTTTTTTTAGTGAACGTGCCACAGCTGATTACTCC-TTTTTTTACATTTTAAAGATTGG-CATTCTATGTCCAATAG-----AATATCTCGATC---------------------------TAAGTATGAAGGTAAGAATAAATACAATAATGATGAATGGAAAAAAGAGAAAATCCTTTAGCTAGATAAGGGGCGGATGTAGCCAAGTGGATCAAGGCAGTGGATTGTGAATCCACCACGCGCGGGTTCAATTCCCGTCGTTCGCCCATCACATTATTTCAAATTCAAAAAATTAGATTTTAAAT-------ATTCCTATTTACGGCGACGAAGAAT------AAAACTATCACTATATTTTTTCCTTTTTCTACTTCTTCTTCCAAGCGCAGGATAACCCCAAGGAGTTGTGGGTTTTTTTCTACCAATTGGGGCTTTCCCTTCCCCACCTCCATGGGGATGGTCTACAGGGTTCATAACTACTCCTCTTACTACAGGACGCTTACCTATCCAACACTTCGATCCGGCTCTACCCAAACTTTGTTGATTCACCCCAACATTACCCACTTGTCCGACTGTTGCTAAGCAGTTTTTGGATATCAAACGGACCTCCCCGGATGGTAATCTTAATGTGGCTGATTTACCCTCTTTTGCGATCAGCTTCGCTACAGCGCCCGCCGCTCTAGCTAATTGTCCACCCTTTCCAAGCGTGATTTCTATGTTATGTATGGCCGTGCCTAAGGGCATATCGGTTGAAGTAGATTCTTCTTT--------TAAAAACCCCTTCCCAAACTGTACAAGCTTCTTCCAAAGCATACGGCTTTCTAGATGTATATGATGATATCTAGACAGATGGATCTTTATCTTATATGAATCGTATGATAAAGTACCACATGAGTGGATATATAGGAATCCAAATCTGCCGAATCACTCATGTATGATCTTCTACATCCTAGGTCTCCCCGTTCCATCATCTGGCTTATGTTCTTCATGTAGCATTCAGACCGAATGACTCTATGAAATTACGTCGATACTTCCGCATATTATGGGTAACGTAGGAGACATCTCTATTTTTCCC--GGGGGGATCTTTATAATTACCACTGCTTAGCTTTCAATTCGCCTCTGACCATCAAATTAAATGTGAATAACCCGTCCTCCTCTCTTTGAAACAAGGGGCGCTTCCGGTTCTGTGCGTGCTTCAAACAATTTTGTCTTCTCCATATTACCATATCTCTAGAGTCAATAATTTTCTATGAGGAACTACTGAACTCAATCACTTGCTGCCGTTACTCAACAGTTTTCTGTTGAGGTCTATCCCATAGAGGTACTCAAATTGGATCAGTGATTGATTTCTAGGTTTCATCGTAAACCTAATTGGTTACTTCCAATTACGTAAATCAATAGTTCAAACCGCACTCAAAGGTAGGGCATTTCCCATTGATATAGGGACTTCTGTACCAGAAACAATGGTATCTCCAATTATAGCCCCTCTGGGGTGTAAAATATATCTTTTCTCGCCATCCCCATAATGTATGAGACAAATGTATGCATTTCGATTAGGGTCGTATTCTATGGTTACGATTCTACCAGATATGTCTTTTTCATTCCGTCGAAAATCGATTTTACGGTATAGACGCTTATGACCTCCCCCTCTATGTCTTGCGGTAATGATTCCTCTGGCATTACGACCTTTACCACAATGATGCTGTCCACAGATCAAATTATTTCGTGGATTGGATTTCATTTGACTGTCTATGGCTCTATTACGTGTGCTCGGGGTAGAAGTTTTGTATAAATGTATCGCCGTGTTATTAAGTATTTTGCTTTAAGTTCTTTTCTCTATAAGAGGTGGAATAGAATAACCCGGTTGAAGCGTAATGATCATACGTCTGTAATGCATTGTATGTCCCATAATAGGTCCTATTCTTCTACCCTTTCCTGGGA------GTCGATGACTATTCATAG---CTATTACCTTGACACCAAAGAAGAGTTCGACCCAATGCTTTATTTCTGTCCTAGTTGATCCTGATTCGACATTAGCAGTATATTGATTGTTCCCCAATAACCGAATACTTTTCTCTGTAAATACTGC-------ATTCCATCCATAACTCCATTTTCTTCCCTATGAGTTCCAGTATCGATAAGAATTCTAGTTCTTACTGTTCATATGTTATGGTATGAATATACCATACCAA------------------TGAGATTCCATTGATACAGAGCCAATTCCAATAGACTTATGGAACGTTCCCATTGGCATGCATCCAGCAGGAATTGAACCTACGAATTTGCCAATTATGAGTTGGGCGCTTTAACCATTCAGCCATGGATGCTTAACAGGGCTCATTGTACATCGTGAATAACCAAATTCCAATTGAAATGAAATCTTTAGGAGGAATCAATGAAAATCTTTAGGAGGAATCAATGAAACGATATCAATTCCAATTCTGGATCTTCGAATTGAGAGAGATATTGAGAGAGATCAAGAATTCTCACTATTTCTTAGATTCGTGGATCAAATTCGATTCAGTGGGATCTTTCACTCACATTTTTTTCCACCAAGAACGTTTTATGAAACTCTCTGACCCCCGAATTTGGAGTATTTTACTTTCACGTGATTCACAGGGTTCAACAAGAAATCGATATTTCACGATCAAAGGTGTAGTACTGCTTGTAGTAGTGGTCCTTATATCTCGTATTCCCAATCGAAAGATGGTCGAAAGAAAAAATCTCTATTTGATGGGGCTTCTTCCTATACCTATGAATTCCATTGGACCCAGAAATGAGACATTGGAAGAATCTTTTTGGTCTTCCAATATCAATAGGTTGATTGTTTCGCTCCTGTATCTTCCAAAAGAGAAAAAGATTTCTGAGAGTTGTTTTATGGATCCGCAAGAGAGTACTTGGGTTCTCCCAAAAAATAAAAAGTGTATCATGCCTGAATCGAACCGGGGCTCGCAGTGGTGGAGGAACCGGATCGGAAAAAAGAGGGATTCTAGTTGTAAAATAGCTAATGAAACCGTAGCTGGAATTGAGATCTCATTCAAAGAGAAAGATAGCAAATATCTGGAGTTTCTTTTTTTATCCTATACGGATGATCCGATCCGCAAGGACCATGATTGGGAATTGTTGGATCGTCTTTCTCCGAGGAAGAAGCGAAACATAATCAACTTGAATTCGGGACAGCTATTCGAAATCTTAGGGAAAGACTTGATTTGTTATCTCATGTCTGCTTTTCGTGAAAAAAGACCAATTGAAGGGGAGGGTTTCTTCAAACAACAAGGAGCTGAGGCAACTATTCAATCAAATGATATTGAGCACGTTTCCCATCTCTTCTCGAGAAACAAGTGGGGTATTTCTTTGCAAAATTGTGCTCAATTTCATATGTGGCAATTCCACCAAGATCTCTTCGTTAGTTGGGGGAAGA------ATCAGCACGAATCGGATTTTTTGAGGAACGTATCGAGAGAGAATTGGGTTTGGTTAGACAATGTGTGGTTGGTAAACAAGGATCGGTTTTTTAGCAGGGTACGGAATGTATTGTCAAATATTCAATATGATTCCACAAGATCTATTTTC------GTTCAAGTAACGGATTCTA------CGAAAGGATCCTCTGATCAATCCAGAGATCATTTCGATTCCATTAGAAATGAGGATTCAGAATATCACACATTGATCGATCAAACAGAGATTCAGCAACTAAAAGAAAGATCGATTCTTTGGGATCCTTCCTTTCTTCAAACGGAACGAACAGAGATAGAATCAGATCGATTCCCGAAATGCCTTTTTGGATCTTCCTCAATGTCCCGGCTATTCACGAAACGTGAGAAGCAGATGATTATTCATCTGCTTCCGAAAGAAATCGAAGAATTTCTTGGGAATCCTACAAGATCAATTCGTTCTTTTTTCTCTGACAGATGGTCAGAACTTCATCTGGGTTCGAATCCTACTGAGAGTTCCACTAGAGATCAGAAATTTTGGAAGAAAAAACAAGATGTTTCTTTTGTCCCTTCCAGGCGATCGGAAAATAAAGAAATGGTTGATATATTCAAGATAATTACGTATTTACAAAATACCGTCTCAATTCATCCTATTTCATCAGATCCGGGATGTGATATGGTTCCGAAGGATGAACCAGATATGGACAGTTCCAATAAGATTTCATTCTTGAAAAAAAATCCATTTTTGGATTTATTTCATCTATTCCATAACCGGAACAAAGGGGGATACACGTTACACCACGATTTTGAATCAGAAGAGAGATTTCAAGAAATGGCAGATCTATTCACTCTATCAATAACCGAGTCGGATCTGGTGTATCATAGGAGGGAATTTGCCTTTTCTATTGATTCCTACGGGTTGGATCAAAAAAAATTCTTGAATGAGGTATTCAACTCCAGAGATGAATCGAAAAAGAAATCTTTATTGGTTCTACCTCCTCTTTTTTATGAGG-----AGAATGAATCTTTTTATCGAAGGATCAGAAAAAAATCGGTCCGGATCTACTGCGGGAATGATTTGGAAGATCCAAAACTAAAAACAGCGGTATTTGCTAGCAACAACATCATGGAGGCAGTCAATCAATATAGATTGATCCGAAATCTGATTCAAATCCAATATAGCATCTATGGGTACATAAGAAATGTATCGAATCGATTCTTTTTAATGAATAGATCCAATCGCAACTTCGAATATGGAATTAAAAGGGATCAAATAGGAAATGATACTCTGAATCATATAACTATAATGAAATATACGATCAACCAACATTTATTGAATTTGAAAAAGAGTCAGAAGAAATGGTTTGATCCTCTTATTTCTCGAACCGAGAGATCCATGAATCGG------GATCCTGATGCATATAGATACAAATGGTCCAATGGGAGCAAGAATTTACAGGAACATTTGGAATATTTCGTTTCTGAACAGAAGAACCGTTTTCAAGTAGTGTTCGATCGATTACGTATGAATCAATATTCGATTGATTGGTCCGAGGCTATCGACAAACAAGATTTGTCTAAGTCACTTCGTT------------------------TCTTTTTGTCCAAGTCACTTCTCTTTTTGTCCAAGTCACTTCCCTTTTTGTCCAAATCACTTCCCTTTTTCTTTGTGAGTATCGGGAATACCCCCATTCATAGGTCCGAGATCCACATCTATGAATTGAAAAGTCCGAATGATCAACCCTGCAATCAGTTGTTAGAATCAATAGGTGTTCAAGTCGTTCATTTGAATAAATTGAAACCCTTCTTATTGGATGATCGTGATACTTCCCAAAGATCGAAATTCTTGATCAATGGAGGAACAATATTACCATTTTTGTTCAAAAAGATACCAAAGTGGATGATTGACTCATTCCATACTAGAAATAATTGCGGAAAATCCTTTGATAACACGGATTCCTATTTCTCAATGATATCCCACGATCGAGACAATTGGCTGAATCCCGTGAAACCATTTCATAGAAGTTCATTGATATCTTCTTTTTCTAAAGCAAATCGACTTCGATTCTTGAATGATCCACATCACTTC---------TGTAACAAAAGA------------------------------------------------------------------------------------TTCCCTTTTTCTGTGGAAAAGACCCGTATCCATAATGATGATCTTACATATGGACAATTCCTCAATATCTTGTTCATTCGCAACAAAATATTTTCTTTGTGCGTCGGTAAAAAAAAACATATTTTTTTGGAGAGAGAGACTATTTCAGCAATCGAGTCACAGGTATCTGATATATTCATACCTAACGATTTTCTACAAAGTGGTGATGAAACGTATAACTTGTACAAATCTTTCCATTTTCCAATTCGATCCGATCCGTTCGTTCGTAGAGCTATTTACTCGATCGCAGACATTTCTGCAACATTTCTAAGAGAGGAACAAATAGTCAATTTTGAAAGAACTTATTGTCGGCCTCTTTCAGATATGAATCTATCTGATTCAGAAGGGAAGAACTTGCATCAGTATCTCAGTTTCAATTCAAACATGGGTTTGATTCACACTCCATGTTCTGAGAAATATTTACCATCCGGAAAGAGGAAAAAACGGAGTCTTTGTCTAAAGAA-----------ATACGTTGAGAAAGGGCAGATGTATGGAACCTTTCAACGAGATAGTGCTTTTTCAAATCTCTCAAAATGGAATCTGTTCCAAACATATATGCCATGGTTCCTTACTTCGACAGGGTGCAAATATCTAAATTTCGCCCTTTTAGATACTTTTTCAGACCCAT---------------TG------CCAATACTAAGTAGCAGTCAAAAATTTGTATCCATTTTTCATGATA------TTATGTATGGATCAGATATATCATGGCTAATTCCTCAGAGGATTCTTCCACAATGGACTCTGATAAGTGAGATTTCGAATAAGTGTTTACAGAATCTTCTTCTGTCCGAAGAAATGATTCATCGAAATAATGAGTCACCCGTTCCATTGATATGGGCACATCTGAGATCAAGAAATGCTTGGGAGTTCCTCTATTCAATCCTTTTCCTTCTTCTTGTTGCTGGATATCTCGTTCGTATCCATCTTCTCTTTTTTTCCCAAGCCTCTAGTGAGTTACAGACAGAGTTAGAAAAGATAAAATCTTTGATGATTCCATCATACATGATTGAGTTGCGAAAACTTCTGGATAGGTATCCTAC---------------------ATCTGAACTGAATTCTTTTTGGTTAAAGAATCTCTTTCTAGTTGCTCTGGAA---------------------GAGATACGGGGTTCTGCTTCTGGTGGCAACATGCTATTGGGTGGTGGTCCCACTTATGGGGTCAAATCAATATGTTCTAAGAAGAAATATTTGAATAGAAATCTCATCGATCTCCTAAGTATCATACCAAATCCCATCAATCGAATCACTTTTTCGAGAAATACGAGACATCTAAGTCGTACAAGTAAAGAGATCTATTCATTGATAAGAAAAAGAAAAAATGTGAACGGTGATTGGATTGATGATAAAATTGAATCCTGGGTCGCGAACAGTGATTCGATTGATGATGAAGAAAGAGAATTCTTGGTTCAGTTCTCCACC------TTAATGACAGAAAAAAGGATGGATCAAATTCTATTGAGTCTGACTCATAGTGATCCTTTATCAAAGAATGACTCTGGTTATCAAATGATTGAACAACCGGGATCAATTTACTTACGATACTTAGTTGACATTCAGAAAAAGTATCTAATGAATTATGAGTTCAATAGATTCTGTTTAGCGGAAAGACGGATATTCCTTGCTCATTATCAGACAATCACTTATTCACAAACCTCGTGTGGGGCTAATAGTTTTCATTTCCCATCTCATGGAAAACCCTTTTCGCTCCGCTTAGCCCTATCCCCTTCTAGGGGTATTTTAGTGATAGGTTCTATAGGAACTGGACGATCCTGTTTGGTCAAAAACCTAGCGGCAAACTCCTATGTTCCTTTCATTACGTTATTTCCGAACAAGTTCCTGGATGACAAGCCTAAAGATTATCTTATTGATG------------------------ATATCCATATTGATGATAGTGACG------ATATTGATGATAGTGATGATATTGATGATGACCTTGATACGGAGCTGCTAACTATGACGAATGTGCTAACTATGTATATGACGCCGAAAATAGACCGATTTGATATCACCCTTCAATTCGAATTAGCAAAAGCAATGTCTCCTTGCATAATATGGATTCCAAACATTCATGATCTGTATGTGAATGAGTCGAATTACTTATCCCTCGGTCTATTAGAGAACTATCTCTCCAGGGATTGTGAAAGATGTTCCACTAGAAATATTCTTGTTATTGCTTCGACTCATATTCCCCAAAAAGTGGATCCCGCTCTAATAGCTCCGAATAAATTAAATACATGCATTAAGATACGAAGGCTTCTTATTCCACAACAACGAAAGCACTTTTTCATTCTTTCATATACTAGGGGATTTCACTTGGAAAAGAAAATGTTCCATACTAACGGATTCGGGTCCATAACCATGGGTTCCAATGCACGAGATCTTGTAGCACTTATCAATGAGACCCTATCAATTAGTATTACACAGAAGAAATCAATTATAGAAACTAATACAATTGGATCCGCTCTTCATAGACAAACTTGGGATTTGCGATCCCAGGTAAGATCGGTTCAGGATCATGGGGTCTTTTTCTATCAGATAGGAAGGGCTGTTGCACAAAATGTACTTCTAAGTAATTGCCCCATAGATCCTATATCTATCTATATGAAGAAGAAATCATGTAAGGAAGGAGATTCCTATTTGTACAAATGGTACTTCAAACTTGGAACGAGCATGAAGAAATTAACGATACTTCTTTATCTTTTGAGTTGTTCTGCCGGATCGGTCGCTCAAGATCTTTGGTCTTC------ACCCGGATCCGGTGAAAAAAATAGGATCACTTCTTATGGATTCGTTGAGAATGATTCTGATCTAGTTCATGGCCTATTAGAAGTAGAAGGCGCTCTGGCGGGATCCTCACGGACAGAAAAGGATTGCAGTCAGTTTGATAATAATCGAGTGACATTACTTCTTCGGTCCGAACCAAGGAATCCG---------ATGCAAAATGGATCTTTTTCTATCGTTGATCAGAGATTTTTCTATGAAAAATACGAATCGGAGTTTGAAGAAGGGGAAGGGGCCCTCGACCCGCAACAGATAGAGGAGGATTTATTCAATCACATAGTTTGGGCTCCTAGAATATGGCGCCCTTGTGGCAATCTATTTGATTGTATCGAAAGGCCCACTGAATTGGGATTTCCCTATTGGGCCGGGTCATTTCGGGGCAAGCGGATCATTTCTCATAAAAAGGATGAGCTTCAAGAGAATGATTCGGAGTTCTTGCAGAGTGGAACCATGCAGTACCAGACACGAGATAGATCGTCCAAAGAACAAGGCTTTTTTCGAATAAGCCAATTCATTTGGGACCCTGCAGATCCATTCTTTTTCCTATTCAAAGATCAGCCCTTTGTCTCTGTGTTTTCGCGTCGAGAATTCTTTGCAGATGAAGAGATGTCAAAGGGGCTTATTACTTCCCAAACAAATCCTTCTACATC---------------TATATATAGACGCTGGTTCATCAAGAATACGCAAGAAA------TCGAATTGTTGATTCATCGCCAGAGATGGCTTAGAACCAATAGTTCATTATCTAATGGATCTTTCCGTTCTAATACTCCATCCGAGAGTTATCAGTATTTATCAAATCTCTTCCTATCTAACGAAACGCTATTGGATCAAATGGCAAAGACATTGTTGAGAAAGAGATGGCTTTTCCCGGATGAAATGAAATATTTGATTCATGTAACAGGGGAAAGATTTCCCATTCCTTAGCCGTAAAGATATGTGGCCATGAAAAGGGGATTAAGTGGAACAGAATTGGCCGGGTGGTAGAGTCGTGGAAACACTTGTTTATTCCATATTTTGGACCTTAGCTCCATGGAGCAATATGCTACTGCTGAAGCATGGAAGAATTGAAATCTTAGATCAAAACACTATGTATGAATGATATGAACTGCCTAAACAAGAATTCTTGAACGGTGAACAACCAGAGCCTATTACTCACTACATCAAACAATTTCCATTAATGAAACCATGGAAATCCGTCGG-------AAAATACGCATGTCCGATGAAACGGTTGTTGCTATCTGCTCCAATAACGAATCATTGGTTTAACTGAATAACTAAAGAAAATAGATAGACCTTTCT-----CTTCGTCTCAGGTCGATGGATCTTCTCAATTGGAAGATCTCCCATATGGATAATACATATTCCGGTTGACCGAGCCTAATTCTAATTGTTTTGTTCCGAAGCAAAGATATCCATGGAGGTGGTTCGTCC-------------------TATTCACGACCAAGAGGTACTGGATTCTCTTTCGGATAGGCCCTGAAAAGAGAAGGAAAGCTGGAATGCCAACAGGCGTCTGTCTATTCTCTAATTCACCCGACCCTATAGTACCCATTTTGGGAACGTCCAGTGCCAAAGTCACTGAATGGGTAAGTCGCCAATCCCTAAAATGTACTATGTAATGTACTTTATCCGCTGGGTTACGGGTACTGGTGGGTATTTTACTAGAGGTTTCTATCAATTTACCCCTGTGTGATTCCTGTTGAATCATATACTCGGGGGGTGGCGCGGGGCGGACGATTTCCAAACGGACTCCTCATTCAT----------TAGATAGAGAAGATCGCCAAGATTTCGTGATCTGCTGTCGAACCTGTTCCAATTCCAACAGCTCGGACTCGAATCGTGGGGATCGCCGGAATACTTCGTATCAAC-----AGATACTCGGTATATCAATATTGATTAGATCCGAAATCTGTTATTGA-ATTGCTCATTCAATGAGCATTCTCAATATTATGCCTTGAAGAGGACTCGAACCTCCACGCTGTTTAGCACGAGATTTTGAGTCTCGCGTGTCTACCATTTCACCATCAAGGCATCTTGAAAGTGAATCGTATTCCATGAATATGATATCTATCTAGTGTGATATATGGAATATAT-GACAAAGGTGGATGGAGTGTTGGGATATTTCTATCGATTG-----GTCATATAGGCCCGAGTCAGACATCAAATTGCTTCGATTTGAATTATCCGTAGGATACCCTAT------ATATCAAAAAGATGTACAATCAAACCTATTTCTCGATTCAATAGAAGCCCAAAGAAGTGAATATGGTACCCAAATAACGATAGATATGTCAAAAGCAGGTCCGATTACGCCTAT------TCCTAATCCTAAATAGAATGTAACGACGTAGGG------ATGGAAACATAGTATCTATTTACATACGCTCGAATGACCCCTTC------TCATAATAAGAATGTACATAACCCTATTCCGGTCTGGTCCGGTATGGAATGAACTTATAATCTGATGATCGAGTCGATTCCATGATTATAAGTTCATAACCCCAGCCCATTTTGGGCGGAACAGATCTACTAATTCTTTTATTTCAGTTAG-----TAAGAGGGATCTTGAACTAAGAAATAGGCCTAGAAGCTAAAAGAGGGTATCCTGAGCAATTGCAAGAATTGGGTTCATTGATATTCCTGGTATAGTAGATGCTATCACACATACAGTCATACTCCATTCGATGGAATTGTTTGATCTTAAGGGAGATCTTCTATAATTTCGTACGTGAGGGGTTATTTCTTGGTTTCGTCCAGTCATTAATAACTTGATTATTTTTAGATAATAGTAGATGGAAACAACGCTTGTAAGGAGTCCTATTGAAACCAAGAAATATAGGCCTGCCTGCCATCCACACCAGAATAGATGGAGTTTTCCGAAAAACCCTGCTAGTGGAGGAAGACCCCCTAGGGATAAGAGACATAGGGCTGAAGAGAGAGCCAAAAAAGGATCTTTCGTGTATAATCCTGCATAATCTCGAATGTTATCAGTTCCGGTACGTAGACCAAATGATACAATGCGAGCAAAAGTTCCTAGATTCATGGAGATATAGAACAGCATATAAGTTATCATGCTTGCATATCCATCATTTGAGTCTCCAACAATTATTCCAATAATTACATATCCGATTTGACCGATGGACGAATATGCAAGCATACGTTTCATGCTTGTTTGAGTAATAGCAATGAGATTCCCCAATATCATGCTAAGAATAGCTAGGATTTCCAAAAGAAGATGCCATTCGTTTGATGAGAAATAAAAAGGAATATCGAAAATTCGCGTGGCTGAAGCTGAAGCAGCTACTTTCGAAGTAACAGAAAGAAAAGCAACGACTGGAGTGGGAGAGTCAGAGTCGAAAAGAGGATTCCTCACTTCTTTCTCTCATTCAAAACCGTGCATGAGACTTTCATCTCGCACGGCTCCTAAGTGATAAAAGAAAGAAGATGAGTTCTTCTTTCTTTTTTGATTACCTTCCTCGCGTATGTATAAGACCGAATCCATTCGATTTCTAAAAAGGATTAGTAATCCTTAACTTTTCGAGGAATCCTTCATCAGTGGTTGTTAATGACTGACTTTTTCAATCTTTCG-ACCTTGGTTCCGTAGGAGCACAAGTCAGAAAGATTGAGAAATAGAACCATCTGATTTGATTCGTTCTCAATAGCCATGAGATGATCATCTTAGGGTGATCCTTTTGTCAACGGATGCCC-----TTATTACACTCGTAG-----TCTCTGAAGGATGAGAACCAACTATGTAGCATCTACATCAATAATTCAAGTATTGTATACGTCATTAGTCCGATCCTTTGTAGGAACTACCCGTAATAACGAACTTGCAAAATGGATCTGTTTATCATAAAGAGATTCGTTGTTCCTGACCCTGCTTCACCTTAATTGTTATTTGAACAAAAAGATCATAAAAAACTTTTGGTAAAAGTTATGTCTTGGTCCGAGTGGGGATAGCATTTCTCTTCTGCATGTCTATGGAGTTTTAAAAAATCCAAACATCTCAGAGATAGATATAGAGGTAGGAATTTGTTGAGCGAACCGCACTCCTTCATATACGTCAGGAGTCCATTGATGAAAAGGGGCTGGGGAAAGCTTGAACCCAATTCCTACAGTGATGGATATAAGTGCAATTGAAATTCCTGGGGAGTTATACATTTGTGTATTGATAAGACCATTCACTATTTCTTGAAGCTCGATCTCCCCCCCAGATGAACCATATAGCCAAGAGAAACCATGAACCAGAATAGAAGAGCTTGCCCCGCCCATGAGTAAATATTTCGTAGTAGCCTCATTAGACCGTACATCTCTCTTGGTATATCCAGATAATAGGTAGGAACATAAACTGAAACATTCTGGAGCTACAAAGATAGTTATTAAATCGTTAGCACCGCATAAAAACATTCCTCCTAGAGTAGCTGTTAATACGAATAACAGAAACTCTGTTATAGCCATTTCTGTACATTCAATGTACTCTACGGATAGAGGAATACATAGAGTTGAACATAGTAAAATAAGAAATTGAAAGATTTCGTTGAAATTGTTCGTTTGGAAATTTCCCGAAAAGCTAATTATAGGTTCTTCTTTCCATCGGAACAATAGGGCCGTTATGCTCATTACTAAACTTGTTGAAGAGATGAAATAGAACCAAGGTCTATCTTTTTGATCAGAGGTTGAATCGATCATCAGAAGAAGAATTAGGCCAAAAATTAGGATACATTCTGGGAAAATGAAACTTCCATTGAAGAGAAGCAAATGAAACGCTTTCATAAAAATTCTCGTAGAATCGAGAATGAAGTTTTCATTCTGTACATGCCAGATCATAAATTAGTAACTGCATCCAATCTCCGAAAAAGTCCCAATTGTTTCAAACTTTTTTTTTTGAATAGGATATTTTATTTACGGAATCCCTATGAATAGGATCAAACCTTATTCCATGATATTTCCATAAGATTCCTCT------TTCTTATTCTTAAGCAAGCCCTCGAGAGGGTTTAGTTGATCCATGATTTATGTTTCATCTTTCT------TTTTGTTTGTTTCGAGAAAG-----ATATCGATCAATTCCGATTCTTTCTTTTTCGATTGATTCTTTTCCGATCGAGATGTATGGATCCATGGATCTATGTGTCTATATAGATCCTGTTCATGGATTAACGAAAATGTGCAAAAGCTCTATTTGCCTCTGCCATTCTATGAGTCTCTTCCTTTTTGCGTATGGCATCGCCACTCCCTTTGGCAGCATCTACTAATTCGGAACTTAATTTGAAAGCCATATTTCGACCCGGGCGTTTTCGGGATGCCCCTAATAACCAACGAATGGCGAGTGCTTTTCCTTGTGTAGATCCTATTTCAATAGGAACTTGATGAGTCGACCCGCCTACACGTCTTGCTTTTACTGCTATATCGGGAGTTACTCCACGTATTGCTTGACGTAAAACGGATAGTGGATTTGTTTCCGTCTTTTGTTGCATCTTTTTCACGGCTTGATAGATAATTTGATAAGCCAATGATTTTTTTCCGTGTTTCAGAATACGGTTAACCAACATGTTAACTAATCGATTACGATAAATTGGATCGGATTTTGCAGTTTTTTCTTCTGCAGTACCTCGACGTGACATGAGCGTGAAAGAGGTTCAAAAATAAG----TTTTTTTATAAGGGCTAAAAATGAATCACTTATTTTGGCTTTTTGACCCCATATTGTAGGGTGGATCTTGAAAGATATGAAAGATCTCCCTCCAAGCCGTACATACGACTTTCATCGAATACGGCTTTCCACAGAATTCTATATGTATCTATGAGATCGAGTATGGAATTCTGTTTACTCACTTTAAATTGAGTATCCGTTTCCCTCCTTTTCCTGCTAGGATTGGAAATCCTGTATTTTACATATCCATACGATTGAGTCCTTGGGTTTCCG---AAATAGTGTAATGTAAAAAGAAGTGCTTCGAATCATTGCTATTTGACTCGGACCTGTTCTGAAAAAGTCGAGGTATTTCGAATTGTTTGTTGACACGGGCAAAGTAAGGGAAAATATCTGAAATGATTTCAATATTGGACCTTGGACATATAATAGTTCCGAATTGAATCTCTTTTAGAAAGAAGATCTTTTGTCTCATGGTAGCCTGCTCGAGTCCCCTTACGAAACTTTCGTTATTGGGTTAGCCATACACTTCGCATGTTTCTAGCGATTCACATGGTATCATCAAATGATACAAGTCTTGGATAAGAATCTACAACGCACTAGAACGCCCTTGTTGACGATCCTTTACTCCGACAGCATCTAGGGTTCCTCGAACAATGTGATATCTTACACCGGGTAAATCCTTAACCCTTCCTCCTCTTACTAATACTACAGAATGTTCTTGTAAATTGTGGCCAATACCAGGTATATAAGCAGTGATTTCAAATCCAGAGGTTAATCGTACTCTGGCAACTTTACGTAAGGCAGAGTTTGGTTTTTTGGGTGTGATAGTGGAAAAGTTGACAGACAAGT------------CACTCTACAGAACCGTACATGAGATTTTCACCTCATACGGCTCCTCGTTCAATTCTTTCGAAGTAATTGGATCCTTTTCTTCGTTCGAGAATCTCTTCCCTTCTTCCACTCTGCCCCGAAGAGTAACTGAGACCAATTCATTCACGTTTTCATGTTCCAATTGAACACTTTCCATTTAGGATCAAAGAAGAAGATTATTCTTTTT----------ACCAAACATATGCGGATCAAATCACGAT------------------CTTCTATTCGAATTCTAATCGAATATTCTAATTCTAATCTAATAAGAA-----------------CAAGAGATCTTTCTCGATCAATCCCTTTG-CCCCCCATTCTTCGAGAATCA-----ATCCTTTTCGAGTTTGAATTTGTTCATTTGGAATCTGGGCTCTTCTATTTTCTACTTA----------------TTTTTTTTCT-----TTATTTCATTTCGATTTTCTTTCCCTCTCTTTTCTTTTTATTCCCTTCCATCATTCCTT-AAGTCCCAT-AGGTTTGGTGATCCTGTAAAATCTGACCCATTTTCTCATCGAGCGAGGGGTACGAAATAAATCAGATTGATTTTTCGA-------------------TC-AAAAA----AAAAGTACTATGTGAAATCTTCGGTTTCTTCCTCTTCCT------CTATCCCATAGATACAGCGTTTGGTTTGAATCAATAGAGAACCTTTTCTTCTG--------TATGAA---TCGATATTATTACATTCCAATTCCTTCCCGATACCTCCCAAGGAAAATCTCGAATTGGATCCAAAATTGACGGGTTAGTGTGAGCTTATCCATGCGGTTATGCACTTTTCAA------ATAGGAATCCATTTTCTGAAAGATCCTGGCTTTCGTGCTTTGGTGAGTCGTCCGAGATCCTTTCGATGACCTATGTTGTGTTGAAGGGATATCTATATGATCCCATCGATTGCGTAAGGCCCGCGATAGCAACGGAATCGGGG-----AAAGTATACAGAAAAGA-----TTTTTCTATTAT--------ATTAGT--ATTAGTTAGTGATCTCGGCTCGGT--GGGTCTCTTCCTCCGTGATGAACTGTTGGCACTAGTCCTACATTTTGTCTCTGTGGACCGAGGAGAAAGGTGGCTCAGCGGGAAGAGGGTTGTACCATGAGAGAAGCAA-GGGGTCAACTGCTTCAAATATACAACA-----TGGATTCTGGCAATGCAATGGAGTTGGACCCTCATGTCGATCCGAATGAATCAGTCTTTCCACAGAGGTCAATCTTTGCCTGCTAGGCAAGAGGGCAGCAAGTTACAAATTCTGTCTCGGTAGGACATGTATTTTCTATTACTATGCAATTCCTAAATGAAAATGAAGTAGTTAGTGGTGGGGTTACCATTATTCTTTTTCTTGTATGTGTTCCTA-------AGAAAAGGAATTTG----------------------------------------------------------------------------------------------------------------------------------------------------------------------------------------------------------------------------------------------------------------------------------------------------------------------------------------------------------------------------------------------------TCCATAATAGTGCGAAAAGAAGGCCCGGCTCCAAGTTGTTCAGGAATAGTGGCGTTGAGTTTCTCGACCGTTTGCCTTAGGATTAGTTAGTTCTATTTCTCGATGGGGCCGGGAAGGGATATAACTCAGCGGTAGAGTGTCACCTTGACGTGGTGGAAGTCATCAGTTCGAGCCTGATTATCC---------CTAAACCCAATAGGAGTTTTTCTATTTTGACTTGCTCCCCCGCAGCGATCGAACGAGAATGGATAAGAGGCTTGTGGGATTGACGTGATAGGGTAGGGATGGCTATATTGCTGGGAGCGAACTCCAGGCTAATATGAAGCGCACGGATCCAAGTTATGCTTGGAATGAAAGAAATTCCGAAT------CAGCTTTGTCTACGAACAAGGAAGCTATAAGTAATGCAACTATGAATCTCATGGAGAGTTCGATCCTGGCTCAGGATGAACGCTAGCGGCATGCTTAACACATGCAAGTCGGACGGGAAGTGGTGTTTCCAGTGGCGGACGGGTGAGTAACGCGTAAGAACCTGCCCTTGGGAGGGGAACAACAACTGGAAACGGTTGCTAATACCCCGTAGGCTGAGGAGCAAAAGGAGGAATCCGCCCGAGGAGGGGCTCGCGTCTGATTAGCTAGTTGGTGAGGCAATAGCTTACCAAGGCGATGATCAGTAGCTGGTCCGAGAGGATGATCAGCCACACTGGGACTGAGACACGGCCCAGACTCCTACGGGAGGCAGCAGTGGGGAATTTTCCGCAATGGGCGAAAGCCTGACGGAGCAATGCCGCGTGGAGGTAGAAGGCCCACGGGTCATGAACTTCTTTTCTCAGAGAAGAAGCAATGACGGTATCTGAGGAATAAGCATCGGCTAACTCTGTGCCAGCAGCCGCGGTAAGACAGAGGATGCAAGCGTTATCCGGAATGATTGGGCGTAAAGCGTCTGTAGGTGGCTTTTCAAGTCCGCCGTCAAATCCCAGGGCTCAACCCTGGACAGGCGGTGGAAACTACCAAGCTGGAGTACGGTAGGGGCAGAGGGAATTTCCGGTGGAGCGGTGAAATGCGTAGAGATCGGGAAGAACACCAACGGCGAAAGCACTCTGCTGGGCCGACACTGACACTGAGAGACGAAAGCTAGGGGAGCAAATGGGATTAGATACCCCAGTAGTCCTAGCCGTAAACGATGGATACTAGGCGCTGCGCGTATCGACCCGTGCAGTGCTGTAGCTAACGCGTTAAGTATCCCGCCTGGGGAGTACGTTCGCAAGAATGAAACTCAAAGGAATTGACGGGGGCCCGCACAAGCGGTGGAGCATGTGGTTTAATTCGATGCAAAGCGAAGAACCTTACCAGGGCTTGACATGCCGCGAATCCTCTTGAAAGAGAGGGGTGCCTTCGGGAACGCGGACACAGGTGGTGCATGGCTGTCGTCAGCTCGTGCCGTAAGGTGTTGGGTTAAGTCTCGCAACGAGCGCAACCCTCGTGTTTAGTTGCCACCATTGAGTG--TGGAACCCTGAACAGACTGCCGGTGATAAGCCGGAGGAAGGTGAGGATGACGTCAAGTCATCATGCCCCTTATGCCCTGGGCGACACACGTGCTACAATGGGCGGGACAAAGGGTCGCGATCCCGCGAGGGTGAGCTAACTCCAAAAACCCGTCCTCAGTTCGGATTGCAGGCTGCAACTCGCCTGCATGAAGCCGGAATCGCTAGTAATCGCCGGTCAGCCATACGGCGGTGAATTCGTTCCCGGGCCTTGTACACACCGCCCGTCACACTATGGGAGCTGGCCATGCCCGAAGTCGTTACCTTAACCGCAAGGAGGGGGATGCCGAAGGCGGGGCTAGTGACTGGAGTGAAGTCGTAACAAGGTAGCCGTACTGGAAGGTGCGGCTGGATCACCTCCTTTTCAGGGAGAGCTAATGCTTATGCTTGTTGGGTATTTTGGTTTGACACTGCTTCACACCCAAAAAGAAGCGAGCTACGTCTGAGCTAAGCTTGGATATTGAAGTCTTCTTTCGTTTCTCGACGGTGAAGTAAGACCAAGCTCATGAGCTTATTATCCTAGGTCGGAACAAGTTGATAGGATCTCACTTTTTACGTCCCCATGCCGCCACACGAGAGGGACATGGGGCGCAAAAGGGAAAGAGAGGGATGGGGTTTCTCTCGCTTTTGGCATAGCAGGCCTCCCACTGGGAGGCCCGCACGAAGGGCTATTAGCTCAGTGGTAGAGCGCGCCCCTGATAATTGCGTCGTTGTGCCTGGGCTGTGAGGGCTCTCAGCCACATGGATAGTTCAATGTGCTCATCAGCGCCTGACCCGGAGATGTGGATCATCCAAGGCACATTAGCATGGCGTACTCCTCCTGTTCGAATCGGAGTTTGAAACCAAACTTCTCCTCAGGAGGATAGATGGGGCGATTCAGGTGAGATCCAATGTAGATCTAACTTTCTATTCACTCGTGGGATCCGGGCGGTCC-GGGGGGGACCACCGCGGCTCCTCTCTTCTCGAGAATCCATACATCCCTTATCAGTGTATGGACAGCTATCTCTCGAGCACAGGTTTAGGTTCGGCCTCAATGGGAAAATGGAGCACCTAACAACGCATCTTCACAGACCAAGAACTACGAGATCG--CCCCTTTCATTCTGGGGTGACGGAGGGATCGTACCATTCGAGCC-TTTTTTTCATGCTTTTACCGGAGGTCTGGAGAAAGCAGCAATCAATA-----GGATTTCC-CTAATCCTCCCTTCCCGAAAGGAAGAACGT-----------------------------GAAATTCTTTTTCCTTTCCGCAGGGACCAGGAGATTGGATCTAGC-----CATAAGAAGAATGCTTGGTATAAATAACTCACTTCTTGGTCTTCGACCCCCTCAGTCACTACGAG-----CCCGATCAGTGCAATGGGATGTGTCTATTTATCTATCTCTTGACTCGAAATGGGAGCAGGTTTGAAAAAGGATCTTAGAGTGTCTAGGGTTGGGCCAGGAGGTC-------TCTTAACGCCTTCTTTTTTCTTTTCTTCCCATCGGAGTTATTTCACAAAGACTTGCCATGGTAAGGGAGAAGGGGGAACAAGCACACTTGAAGAGCGCAGTACAACGGAGAGTTGTATGCTGCGTTCGGGAAGGATGAATCGCTCCCGAAAAAGAATCTATTGATTCTCTCCCAATTGGTTGGATCATAGGTGCGATGATTTACTTCACGGGCGAGGTCTCTGGTTCAAGTCCAGGATGGCCCAGCTGCGCCAGGGAAAAGAATAGAAGAAGCATCTGACTCTTTCATGCATACTCCACTTGGCTCGGGGGGATATAGCTCAGTTGGTAGAGCTCCGCTCTTGCAATTGGGTCGTTGCGATTACGGGTTGGATGTCTAATTGTCCAGGCGGTAATGATAGTATCTTGTACCTG-AACCGGTGGCTCACTTTTTCTAAGTAATGGGGAAGAGGACCGAAACATGCCACTGAAAGACTCTACTGAGACAAAAAGATGGGCTGTCAAGAACGTAGAGGAGGTAGGATGGGAAGTTGGTCAGATCTAGTATGGATCGTACATGGACGATTGTTGGAGTCGGCGGCTCTCCTAGGGTTCCATCATCTGGGATCCCTGGGGAAGAGGATCAAGTTGGCCCTTGCGAATAGCTTGATGCACTATCTCCCTTCAACCCTTTGCTTTGAGCGAAATGTGGCAAAAGGAAGGAAAATCCATGGACCAACCCCATCGTCTCCACCCCGTAGGAACTACGAGATCGCCCCAAGGACGCCTTCGGCATCCAGGGGTCACGGACCGACCATAGACCCT-------------GTTCAATAAGTGGAACGCATTAGCTGTCCGCTCTCCGGTTGGGCAGTAAGGGTCGGAGAAGGGCAATCACTCGTTCTTAAAATAAAACCAGCATT-----CTTAAGACCAAAGAGTCGGGCGGAA----AAAGGGAGAGAGCTCTCTGTTCCTGGTTCTCCTGTAGCTGGATTCTCCGGAACCACAAGAATCCTTAGAATGAATGGGATTCCAACTCAGCACCTTTTGAGATTT-----TGAGAAGAGTTGCTCTTTGGAGAGCACAGTACGATGAAAGTTGTAAGCTGTGTTCGGGGGGGAGTTATTGTCTATCGTTGGCCTCTATGGTAGAATCAGCCGGGGAGGCCTGAGAGGCGGTGGTTTACCCTGTGGCGGATGTCAGCGGTTCGAGTCCGCTTATCTCCAGCCCGTGCACTTAGCTGATACTATGACAACACCCAATTTTTTCAATTCGGCAGTTCGATCTATGATT-----TCTCATTCATGGACGTTGATAAGATCCTTCCATTTAGCAGCACCTTAGGATGGCATAGCCTTA-----ACATTAATGGCGAGGTTCAAACG---------------AGGAAAGGCTTACGGTGGATACCTAGGCACCCAGAGACGAGGAAGGGCGTAGCAAGCGACGAAATGCTTCGGGGAGTTGAAAATAAGCATAGATCCGGAGATTCCCGAATAGGTCAACCTTTCGAACTGCTGCTGAATCCATGGGCAGGCAAGAGACAACCTGGCGAACTGAAACATCTTAGTAGCCAGAGGAAAAGAAAGCAAAAGCGATTCCCGTAGTAGCGGCGAGCGAAATGGGAGAAGCCTAAACCGTGAAAACGGGGTTGTGGGAGAGC-ATACAAGCGTCGTGCTGCTAGGCGAAGCAGTGGAGTGCTGCACCCTAGATGGCGAGAGTCCAGTAGCCGAAAGCATCACTAGCTTACGCTCTGACCCGAGTAGCATGGGGCACGTGGAATCCCGTGTGAATCAGCAAGGACCACCTTGCAAGGCTAAATACTCCTGGGTGACCGATAGCGAAGTAGTACCGTGAGGGAAAGGTGAAAAGAACCCC-CATCGGGGAGTGAAATAGAACATGAAACCGTGAGCTCCCAAGCAGTGGGAGGAGAATGTGATCTCTGACCGCGTGCCTGTTGAAGAATGAGCCGGCGACTCATAGGCAGTGGCTTGGTTAAGGGAACCCACCGGAGCCGTAGCGAAAGCGAGTCTTCATAGGGCGATTGTCACTGCTTATGGACCCGAACCTGGGTGATCTATCCATGACCAGGATGAAGCTTGGGTGAAACTAAGTGGAGGTCCGAACCGACTGATGTTGAAGAATCAGCGGATGAGTTGTGGTTAGGGGTGAAATGCCACTCGAACCCAGAGCTAGCTGGTTCTCCCCGAAATGCGTTGAGGCGCAGCAGTTGACTGGACATCTAGGGGTAAAGCACTGTTTCGGTGCGGGCCGCGAGAGCGGTACCAAATCGAGGCAAACTCTGAATACTAGATATGACCCCAAAATTACAGGGGCCAAGGTCGGCCAGTGAGACGATGGGGGATAAGCTTCATCGTCGAGAGGGAAACAGCCCGGATCACCAGCTAAGGCCCCTAAATGACCGCTCAGTGATAAAGGAGGTAGGGGTGCAGAGACAGCCAGGAGGTTTGCCTAGAAGCAGCCACCCTTGAAAGAGTGCGTAATAGCTCACTGATCGAGCGCTCTTGCGCCGAAGATG-AACGGGGCTAAGCGATCTGCCGAAGCTGTGGGATGTCAAAATGCATCGGTAGGGGAGCGTTCCGCCTTAGAGGGAAGCACCCGCGCAAGCAGGTGTGGACGAAGCGGAAGCGAGAATGTCGGCTTGAGTAACGCAAACATTGGTGAGAATCCAATGCCCCGAAAACCTAAGGGTTCCTACGCAAGGTTCGTCCACGGAGGGTGAGTCAGGGCCTAAGATCAGGCCGAAAGGCGTAGTCGATGGACAACAGGTGAATATTCCTGTACTACCCCTTGTTGGTCCCGAGGGACGGAGGAGGCTAGGTTAGCCGAAAGATGGTTATCGGTTCAAGGACGCAAGGTGACCTTGCTTTTTCAGGGTAAGAAGGGGTAGAGAAAATGCCTCGAGCCAATGTCCGAGTACCAGGCGCTACGTCGCTGAAGTAACCCATGCCATACTCCCAGGAAAAGCTCGAACGACCTTCAACAAAAGGGTACCTGTACCCGAAACCGACACAGGTGGGTAGGTAGAGAATACCTAGGGGCGCGAGACAACTCTCTCTAAGGAACTCGGCAAAATAGCCCCGTAACTTCGGGAGAAGGGGTGCCTCCTCACAAAGGGGGTCGCAGTGACCAGGCCCGGGCGACTGTTTACCAAAAACACAGGTCTCCGCAAAGTCGTAAGACCATGTATGGGGGCTGACGCCTGCCCAGTGCCGGAAGGTCAAGGAAGTTGGTGACCTGATGACAGGGGAGCCGGCGACCGAAGCCCCGGTGAACGGCGGCCGTAACTATAACGGTCCTAAGGTAGCGAAATTCCTTGTCGGGTAAGTTCCGACCCGCACGAAAGGCGTAACGATCTGGGCACTGTCTCGGAGAGAGGCTCGGTGAAATAGACATGTCTGTGAAGATGCGGACTACCTGCACCTGGACAGAAAGACCCTATGAAGCTTCACTGTTCCCTGGGATTGGCTTTGGGCCTTTCCTGCGCAGCTTAGGTGGAAGGCGAAGAAGGCCTCCTTCCGGGGGGGCCCGAGCCATCAGTGAGATACCACTCTGGAAGAGCTAGAATTCTAACCTTGTGTCAGGACCTACGGGCCAAGGGACAGTCTCAGGTAGACAGTTTCTATGGGGCGTAGGCCTCCCAAAAGGTAACGGAGGCGTGCAAAGGTTTCCTCGGGCCGGACGGAGATTGGCCCTCGAGTGCAAAGGCATAAGGGAGCTTGACTGCAAGACCCACCCGTCGAGCAGGGACGAAAGTCGGCCTTAGTGATCCGACGGTGCCGAGTGGAAGGGCCGTCGCTCAACGGATAAAAGTTACTCTAGGGATAACAGGCTGATCTTCCCCAAGAGTTCACATCGACGGGAAGGTTTGGCACCTCGATGTCGGCTCTTCGCCACCTGGGGCTGTAGTATGTTCCAAGGGTTGGGCTGTTCGCCCATTAAAGCGGTACGTGAGCTGGGTTCAGAACGTCGTGAGACAGTTCGGTCCATATCCGGTGCGGGCGTTAGAGCATTGAGAGGACCTTTCCCTAGTACGAGAGGACCGGGAAGGACGCACCTCTGGTGTACCAGTTATCGTGCCCACGGTAAACGCTGGGTAGCCAAGTGCGGAGCGGATAACTGCTGAAAGCATCTAAGTAGTAAGCCCACCCCAAGATGAGTGCTCTCCTATTCCGACTTCCCCAGAGCCTCCGGTAGCACAGCCGAGACAGCGATGGGTTCTCTGCCCCTGCGGGGATGGAGCGACAGAAGTATTGAGAATCCAAGATAAGGTCACGGCGAGACGAGCCGTTTATCATTACGATAGGTGTCAAGTGGAAGTGCAGTGATGTATGCAGCTGAGGCATCCTAACAGACCGAGAGATTTGAACCTTGTTCCTACACGACCTGATCAATTCAATCAGGCACTCGCCATCTATTTTCATTGTTCAACTGTTTGACAACATGAAAAAACCAAAAG-CTCTGCCC-T-TCCCTATCTATCCAAGGGAGGGAAGGGCAGAGGCCTTTGGTGTTCCTTCCAGTCAAGAATTGGGG-CCTCACAATCACTAGCCAATATTTCTCTCATTCTCATGCC------TTTCTTTGTTCATGGTTCGATATTCTGGTGTCCTAGGCGTAGAGGAACCACACCAATCCATCCCGAACTTGGTGGTTAAACTCTACTGCGGTGACGATACTGTAGGGGAGGTCCTGCGGAAAAATAGCTCGACGCCAGAATGATAAAAAGCTTAACACCTCTTATTTTACT----T---------------------AAAAAAAAATGCAAAGGTCCTCTTATTCAAAACCCCAATTATGACATCTCTTCTCTCCCCCTTCACACCTCAGAACGCACTGTT------CTTATAGAGAGAAACGCACTTTCACATCTTCTTAACCCGAAACGAAATGGCTGAGGAGAGGTTCTTTTTTGAGGGTACTCCCGGGAACAGATCCAGTAGAGACGGGGTGGGGCCTGTAGCTCAGAGGATTAGAGCACGTGGCTACGAACCACGGTGTCGGGGGTTCGAATCCCTCCTCGCCCACAACCGGCCCAAAAGGGAAGGACCTTTCCCTCT--GGGGGTAAGAAAATCATGATCGGGATAGCGGACGCAAAGCTATTGAACTTGGGTATGGTCTTTTGTCGAAATGGAATGGCCTTACT----TTTTATTTA--------------TTTTATCGTGAAGGC------------TTTTAAATTACATATAGTAACCATACTAGAATTAGCATATTTGTGTTTTACTCCCCGTAACTCTTCCTCAGCCAGGCTTGGGCAGAATAGCAGAGCAAGTACAAGTATTAGTAGCATAGAAAAAATGCGTTCCTCGTCATTAATATGTTTGCTCGCGTTAATTGTGGTCTATCGGGAGAATCGATGACTGCATCTTTGATGCACTGCTAGTACATCATCTGAGA-------ATTCTTAATTGGCTAGTTGTA--------AATAGACACAGGGCTATTTACAAGGGATTACCTCGGATCTACACCGAGGTATTGACGGTGATTTTCAAATATCGTAAAACAGAATGTGATACGATGAGATAGAATGCAATAGAAACAAAGACAGGGAACGGGTTACCTACCCCTA-----CAAAGCGAGCCCTTTAATTCAATTCTTCATTCTTTAATGAAATTAAGAATCAATCAAATCTCCCCAAGTAGGATTCGAACCTACGACCAATCGGTTAACAGCCGACCGCTCTACCACTGAGCTACTGAGGAACAACGGGAGATTCGACCTCATAGAGTTCAACTCCCGTTCTCAACCCATGAGTCCGAAGCTTCCTTCGTAACTCCCCGAACTTCTTCGTAGTGGCTCCGTTCCATGCCTCATTTCATAGGGAACCTCAAAGTGGCTCTATTTCATTATATTCCATCTATATCCCAATTCCATTCATTTAATATTTCTTTGGTGTGA-----------------------------------------TTGACATAAGAGATGTCATTTATAGTCTATCTCTTT-----CGATATATGGAAAGTTAAGAAATCATCATATAATAATCGAGAAATTGAAATAGAAAAGAAAAAAGGGAGGTTTGTGATGATTTTAAAATCTTTTCTACTAGGTAATCTATTATCCTTATGCATGAAGATAATAAATTCGGTCGTTGTGGTCGGACTCTATTATGGATTTCTGACCACATTTTCCATAGGGCCCTCTTATCTCTTCCTTCTCCGAGCTCGGGTTATGGAAGAAGGAACCGAGAAGGAGATATCAGCAACAACGGGTTTTATTACGGGGCAGCTCATGATGTTCATATCGATCTATTATGCGCCCCTGCATCTAGCATTGGGTAGACCTCATACAATAACTGTCCTAGTTCTACCGTATCTTTTGTTTCATTTCTTCTGGAACAATCACAAAAACTTTTTTGATTATGGATCTACTACCAGAAATTCCATGCGTAATCTCAGCATTCAATGTGTATTCCTGAATAATCTCATTTTTCAATTATTCAACCATTTCATTTTACCAAGTTCAACGTTAGCCAGATTAGTCAACATTTATATGTTTCGATGCAACAACAAGATGTTATTTGTAACAAGTAGTTTTGTTGGTTGGTTAATTGGTCACATTTTATTCATGAAATGGGTTGGATTGGTATTATTCTGGATACGGCAAAATCATTCGATTCGATCTAATAAGTACCTTGTGTCAGAATTGATAAATTCTATGGCTAGAATCTTTAGTATTCTCTTATTTATCACCTGTGTCTACTATTTAGGCAGAATGCCATCGCCTATTGGTACTAAGAAACTGAAAGAAACCTCAGAAACGGA---------AGAAAGAAAGGAAGAAAGCGATGTAGAAACAACTTACGAAACGAAGAAGACGAAACAGGAACAAGAGGGATCCACTAAAGAAGACAAAGATAGCCCGGTTTACGAAGATTCTTATCTTGATATCCATCAAGATAATTGGGAATTGGGAAAACTTAAAGAAGAGAAAACTTA------TTTTTGGTTTGAAAAACCTATTGTAACTTTTCTTTTCGATTATAAACGATGGAACCGCCCATTGAGATATTTAAAAAATGATAGGTTTGAAAATGCTATACGAAATGAAATGGCACAATATTTTTTTTATAT-----------------------------------------------------------------------------------------------------------------------------------------------------------------------------------------------------------------------------------------------------------------------GATCTTTTACTTTTAATATACTAGAAAAAAGAACCAGAT------TGTGTGATGATGAGCATGAACAAGAATATTTGCCCAAAATGTATGATCCCTTTTTGAATGGGCCTTATCGTGGAACAATAAAAAAATTAGATTCACATG-------AAATCATGACTGATTTCATAACTTCAAGAGCGG----------ATTCCATAGAAATATT----------GTGGATAAATAA--AAAAAAATG------GATACATAAAAAAAATACAAGAATAGATAAGACGAGATTCGTCCACCTCCCATATATTTAATTCCTTCACCTAGAAAGAAATTAACAACACCAATCCCATTTATCATTCCATCAATTATATATCTATCAAAAAACTGAACTAGTTTAGCTAATTCTCTTACATTCCCAGTAAAAATTTTAGTATAAAAAATATCTATATAACCACGATTATATGACCAGTTATATATCACATTTTTTATTAGGTCCAAAAAAATTATCTTGTGGCTCTTCTTCACAAATGAATTGACTAAGCTCAAATTCTGTAAAGATGAATAAACAGATCCATATAAAATGGATGCTATAAATAATCCAAAAAAGGCTATACTTACTGAAAAAACTGCATTTTTAAAAAAATCATAAAAATCCGAAGACTC------ATTTTGATGGTAAAAATTTGTAGATGGAGTTAACCACTTTGACAATAGATCAGAATCTATTCT------ACCAAAATCAATTCCGATTGCTCCAATGAATAAAGTAAATAATACCAATATAAGCATGGGAAACAACATAGTGTTGTCCGACTCGTGAGGATAGGTGTAAGTATGTTTATTTCT---------------------AAAGTAAGTACTAAAGTA------TCGTACTCTATT------TTTAAAATTATTTTCAAT------------------TTGATATGTATTTTTTGAAAAAAAAGAAACCTTAGTATTCATTGTTGAAAACAGTAAT------TTTTTTTCTTTGGGTACTTCTTTTCCCCATAAAGATATTGAATAGAAAGAACTATTTTTAGCGCTACTGTAATTTTGAAAATGAATACGCAAATGCCCATCAAAGGTAAGTAAATACATTCGAAACATATAAAATGCAGTAAATCCTACTGTAAATGAAGCGATTATTGCGAAAATTGGTGAATACAACCAACTATCATTAAGAATTTCGTCTTTCGACCAAAAACAAGCAAGAGGTGGAATACCACAAAGAGAAAGTGTACCTAATAAAAAAGTAATTCTTGTAATCGGAATATATTTTGTTAACCCTCCCATAAGAACCATATTTTGACTTTTATCTGGCGAAAATCCAACAATGGATTCCATCGAATGAATAATGGATCCAGATCCTAAAAACAATAAAGCTTTCGAATAGGCATGAGTGATCAAATGGAATAAAGCAGCCCTATAAGAACCTATACCCAGAGCTAACATAATATAACCTAATTGAGACATGGTAGAATAAGCTAAACTTCTTTTAATATCTCTTTGCGCAAAAGCCAAAGTAGCTCCTAATAATACTGTTATTACACCTATTAAGGAAATAAGATTCATTATGTAAGGTATGACTATGAAAAGAGGAAGAAGCCGAGCTATAAGAAAAATTCCTGCTGCTACCATAGTAGCAGCATGTATAAGAGCCGAAATGGGAGTGGGTCCTTCCATAGCATCGGGTAACCATATGTGAAGGGGAAATTGTGCAGATTTAGCAACTGCGCCGAGGAATAAAAAAGAAGCACAAAGAAAAACAAATAAAGAATTTACTCC------ATTATTATGAATTAAATTAGTAATTATTTCGAACAAATCCCGAAATTCTAAACTACCCGTTATCCAATAAAATCCTAAAATTCCTAATAATAAACCAAAATCCCCTATACGATTGGTTACAAAAGCTTTTTGGCAAGCACTTGCTGCAATTGGTCGTGTGAACCAAAAACCTATTAATAAATATGAACACATTCCTACAAGTTCCCAAAAAATATAAATTTGTATCAAATTAGAACTAGTAACTAATCCCAACATAGAAGTATTAAAAAAACTTATATAAGCAAAAAATCTCAAATATCCTTGATCATGAGACATATAATTATCACTATAAATAAGAACCATGATTCCAACAGTAGTAATTAATATTGACATAATAGAAGTAAGCGGATCAATCAAATGTCCAAACTCTAAAGAAAAATCATTATTGAGAGTCCAAGACCATAGATATTGATAGATAAAATTTCCGTTTATTTGCTGAATAGAAAGATTAACAGAAAACACCATAGCTGTAGTTAGCATCAAAACACTAGGAAAAGCCCACATACGTCGAATATTTTTTGTTGCTGCAGGAATAAGCAGAAGTCCAAATCCTATTAACATAGTAACAGGAAATGGAAGAAAAGGTATTATCCATGCATATTTATATGTATGTTCCAT----AAAA--AACACAAATTTTCA------T------TTTTTTCTT----------ATAATTGTTTCCGATTCGCCA----------------ATTTTTATTGT--------------TT------TCTTCATTTTATTGTTTTTTTTTTCAAAAGT-------------------AAT-AAAAAAA---------TTAAC-AAAAA----AAGATATG---------------AAATCTTAAAT-------ATTCTT-ATTTAAAATTTTTCTTAC----TTTTGCAGA-----TATTTTA--------AAAA-TTTGAAAAAATTAGAATTTTTTGCTTAAATGCTTTGCTCAAATAGCTCTATATAGAGTAATTTTTTAGTT-------------------------------------------------A--------------------------------------------------AAAAA------ATTGAGAATAT-------------------------------GATATTT----------TAATAA------------ATTTTGCAACTATAACTATAC------------------TCGAATTTTATT---------CTAG-----TAATATGGAACCATATCGTATAC--TAT----------------------------------AGTAAGTAAAGTAAAAGTAAGC---------AAAGTAAACAAAAATAACTATACCAATA-------CCAGTAGA------ATATGGATA-TATAGTATGCATTAATAAATCAACT--------------AATTCTTCTAGT----AAT-TTTTTTTGT-----AATAATTACTTA-A-----------------TTTTTATTTTTTGTAGAATTGATTGATTGGCTTTAACTG---------------------------------AAAT-------------------------------------------------------------------------------------------------------------------------AAAA-------------------------AAACTTAAAATAAAAGTTCCTTTTCTTAGCTAACGGAATGTCTTGTTTAACATATTAACTACTAG------------------------------------------------------------------------AAAATTCCTTTTACAATTTTACTTTCTTTTATTCTATTTTTT--CCTAG------TTTAT----------------------TAT------------ATATGTAACACAC--------ACG--------TATA----------------TATATAAACAATATATT------------------GTATTTTTTATATTATA------------AAA-A-----AAAGATTATCGACGGAT---AG----------------AATA------T-AATATAAAAAATGACTAAGACT--------AAAAAAAACAATCCATATTGCG-----CATTACATGTCTTTCACATACAACAATAAAAAGGAATAACTC--TTTTTTTATGGCAGTTCCAAAAAAACGTACCTCTATATCAAAAAAACGTATTCGTAGAAATATTTGGAAGAAAAAGGGAAATTTAGTTGCAATAAAAGCCTTTTCTTTAGCAAAGTCAGTTTCTACGGGAAATTCAAAAAGTTTTTTTGTGCGGCAAACAAATAAAAAAATCTTGG-AATAA-----TTAGAATTCCGTGATTT----------AAAGAACT--------TT-TCTATA-T-----------------TTGGAATATG--AAAAATTTGCATT---------AACTTATG----TAT----TGA-CTTCTCAAGATTAGTTAGAACTCGCTACTATATTTATGTCG------AATACTAACTTATCTGTCTACTAGTTT--------------------GGTTCTAA-------------------------GTATTATTTTATTTCTTTTCCCAGTAGAAAAATA------------TTTTTTTTATTAGGAAAAGAAATAAAATGTAAT------TATGATGAATATGAAAACTATTTTGTT-------TTATTATATGTACATCTGAAGATCAAATTAAATTCGTT--------------------TC--------GTTT----------ACTAAATATTATCATAT-ATT-------T--------AAATTATGTACATAACAAACAACAAAGAGCATATAAACAAAGA--ATATA---------------------TT-----------ATA-TTTTATATAAT-------------------TAATTAATATTATATATATTTTCTAT-----------------ATTTATAT------AA------TTTAGAATAA-TGAATGAAAT---------------TACATTAAGTGCAT-----------------------TAA-------------------AAAGGAGACT----AAAAAAAAGATT-------TTA---------AGAAAAAGGGTC---------------CTTT-----TATTTCTAATTTTCTAATTTAATTT------------------ATTAAA------------------------------TTTAGTAATTACATTTTGAT-ATGTATAAA---ATTCTATTTATGGAATT--------TAGATTTT-----------TTTTAAT-AAA----AA-AAATATCTTT---------------CTAAGT------------TTTTAAAGTGTTATTAACA-----ATTTAAAGAA-----TACT-------------------TTAGTTTAAATTAAACAAAAGAATTGA----AAG----GAAC-------------------CC---------------TT-ATTCATCTATTCTA------ATGTTTCCTAAAATATAACTATATCGAATTCTAGAATCGCCATCTAGACGATTCAACATGAATTGACTATTATTATTTA--------------------AAGTAAGCCGCTATGGTGAAATTGGTAGACACGCTGCTCTTAGGAAGCAGTGCTAGAGCATCTCGGTTCGAGTCCGAGTGGCGGCATACTC-----------------------TAAAAGAGATAGAATGG-----ATC-----TT---------ATAATGTATTTAATTCCCGATTTACATTCTGTAATGAGACCCTTTTTATGTATGATATTTGCGACTTTAGAACATATATTAACTCATCTCTCTTTTTCGATCGTTTCAATTGTGATTGCGATTCATTTGATGAATCTATTAGTTCACGAAATCATCGGATTACGCCATTCATCAGAAAAGGGAATGGTAGCTACTTTTTTCTCTCTAACAGGATTATTAGTTATTCGTTGGATTTCTTCGAGACATTTTCCATTAAGTAATTTATACGAATCATTGATCTTCCTTTCGTGGAGTTTTTCCATTATTCATATAGTTTACAAACTATGGAATCATAAAAATGATTTAAGCACAATAACCGCGCCAAGTGCTATTTTAACTCAAGGTTTCGCTACATCTGGTCTTTCAAGTAAAATGCATCAATCCGCAATATTAGTACCTGCTCTACAATCTCAGTGGTTAATGATGCATGTAAGTATGATGTTATTGAGCTATGCGGCTCTTTTATGTGGTTCATTATTATCAGTCGCTTTTTTAGTCATTACATTTCGAAAAAACATCGATATTT------TTTTTAGAAGCAAAAAAT------------TATTAATTAAGTCATTTTTCTTT------------GGGAAGATC------------GAATACTTGAACGAAAAAAGAAGTGTTG------TTAAA------AACACTTCTTTTCTTTCATTTCCAAATTATTATAAATATCAATTAATTCAGCGTTTGGATTATTGGAGTTATCGTGTT--ATTAGTTTAGGGTTTACCTTTTTGACCATAGGTATTCTTTCTGGAGCAGTATGGGCTAACGAAGCATGGGGGTCTTATTGGAATTGGGACCCCAAAGAAACTTGGGCATTTATTACTTGGACCATATTTGCGATTTATTTACATACTAGAACAAATCAAAGTTCTCACGGTACGAATTCGGCACTTGTAGCTTCTATAGGATTTCTTATAATTTGGATATGCTATTTTGGGATCAATCTATTAGGAATAGGTCTACACAGTTATGGTTCATTCACA-TAAAATCTAATGGAATTGCAAA--------AATTCC-----AT------------------------------GCGGAATTA-----AGTAAGA-------------CGTATATAATGAAAATTTGTGCAAGTTTTTAAGAACCGTTTGA------ATTAAG-ATTCAAATGGTTCTTAAAAACTCGGGATACATCT--------TTCTAATTCATTTTTTTAT----TAATTTTTTTCT------------------------------------T------AATGAGATAGTTA----AGAT-----TCTCTATCTCATTAA-----------------------------------GAAAAA---------AATTATCTATGAAAATAATTAGATAGGAT----------AGCTTGTATCTTGTCAACTGATAAAGAAAGAACGAAATCAGGATAAATACCAACTCCTATTACGGGTAAAAAGATACAGATCGAAACAAATAGTTCTCGTGGTCCAGAATCCACGAAA------------TTTGAGTTTGGAACATTGAAAAAATTGTATCCATAGAACATCTGACGTAACATAGATAACAAATAAATAGGAGTTAATATCATTCCAATTGCC--ATTACAAAGGTAATTAATATTTTGGGCATTAAAAGATATTTTGGACTGGTAATGAGTCCAAAAAATACTACTAATTCCGCAACAAAACCACTCATTCCCGGCAATGCAAGAGAAGCCATCGAGAAACTACTAAACATGGTAAATATTTTTGGCATTGGAATAGATATCCCCCCCATTTCGTCGAGATAAACAAGACGTATTCTATCACAACTC-ATTCCTACCAAGAAAAAAAGTGCAGCACCAATAAATCCATGAGAAAGTATTTGTAAAATGGCTCCGTTGAGTCCCATGTCGGTTATAGAACCAATTCCTATAATTA----TGAAACCCATGTGCGATACAGAAGAATAGGCTATTCTTTTTTTTTGATTGCGTTGACCAAGCGAGGTTGAAGCTGCATAAATTATTTGGATTGCCCCTAC---TATCACCAACCAAGGAGAAAATATAGAGTGAGCATGTGGTAATAATTCCATATTGATACGAATCAATCCATATGCTCCCATTTTTAATAAGATTCCCGCTAGAAGCATACATGTACTGTAATGTGCTTCTCCGTGGGTATCTGGTAGC---CATGTATGTAGGGGTATAATCGGTGATTTGACAGCATAAGCAATAAGGAAGCCCAAATATAATATTATTTCTAATGTCACAGGATATGACTGATTAGCTAATCTGTCAAAATCCAATATCGGTTCATTGGAACCATATAAACCCATACTTAGAACTCCTATTAAGAGAAAAATGGAACCCCCCGCAGTGTACAAAATAAACTTTGTAGCCGAGTACAAACGTTTCTTTCCTCCCCACATGGATAAAAGTAAGTAAACAGGAATTAATTCTAACTCCCACATGATAAAAAAAAGTAAAAGATCTCTAGAAGAAAATAATCCTATTTGACCACTGTACATTGCTAACATCAGGAAATAGAACAATCGCGAATTTCGAGTAACAGGCCAAGCTGCTAAAGTAGCCAAAGTAGTAATAAATCCTGTTAGTAAAATGGGTCCTATAGAAAGTCCGTCGATTCCCAGTCTCCAGTGAAAATTGAAAACATTTATCCATTTAGCATCCTCTTCTAATTGAATTAAGGGATCGTCCAATTGGA----AATGATAACAGAACACATAGGTTGTTATAAGAAGTTCTACTAAACAAATACATATAGTATACCAACGAAATACCTTATTTCCCCTATGAGGTAGAAAGAAAATTGAGGAACCCGCGGATATTGGCAAAACTACAAGGATTGTTAACCAAGGGAAATAACTCGTGATAAAGACAAGATACGTTTTGACC----AAAAAGCCCGTGCTCAAAAGAA------CATATTTTCTTGAGTACGGGCTTTTGTCGGTAAAAAGGAATCAAATGATTCAAGTGGAATTT------ATTATAACGTATCAATAAGATAGACCCATGCTGCGAGTTGTTTCATGCCATAAATAAACACGGACACTCAAAAAATCTGTTGGACAGGCGGATTCACATCTTTTACAACCTACACAGTCTTCGGTTCTTGGCGCGGAAGCAATTTGCTTCGCTTTACATCCGTCCCAGGGTATCATTTCCAATACATCTGTGGGGCAGGCTCGCACACATTGAGTGCACCCTATACATGTATCATAAATTTTTACTGAATGTGACATTGGGTCTATAAATTCAAGTTTTGAACATAAAAAATTTTCGA------TCTGGTAAAGT-----------------AAAAAAAAACG---------------AATTATAAATTTTTTATATATT----TATATTTTATTTATATATAG---------------AAACCAGATGAATCAATGATTTATC--AAAAAA-AATCTTAAGAATA---AAAATTTTTA---------------TAAATCTGTTCATGAGAAGGGACCAAGAGACTTTGATTTATCTTTCAACAACTATGATCATATGAGTCACATGAATAACACGCGCGACTTCACGTTGGCTAAAAGATCATCAATATTTCAATAGT--------------AAATATTTCAATATAT-----------------TAATATATTGAAATATTAC-----------------TATACATA--TTAGTATT--------ATTTGTAAATA--------------AATAAAAAAAATAC--------------------TGAAATGATAT-TTTATA------GAAAATTTTTTCTA-TAATTTA-----TATATATTATA-----------------------------------------TATTTA-------------------TA--------------------------------------TAGTTATGGCTAATTCTTCAACAAACTCGATTGATTAATACGAGTTGATTTTCTGTTACGGTAGATCGACGAAACAATAGCTAGCCCAATAGCAGCTTCCGCTGCTGCAATGGCTATAATAAAGATTGAGAAAATCTCTCCTTTTAATTGACGACTATCAAATATATCAGAAAATAGTACGAGATTAATATTAACCGAATTTAGTATAAGTTCAAGACACATAAGCGCTCTAACCATGTTTCGACTTGTGATCAATCCATAGATACCGATCGAAAATAAATAGACACTCAAAAAAAGTACATGTTCGAACATCATTGACTAACTCCTAATCAACCTCGATTCG--------TTTCAATATGAACAAAAATTAAACCA------------------------------------------AAAAAAGA-------GAATATTG-----ATAGTAG-ATTCAATTTAA---------A-TTTTTTTAATTCT----------AACTAAACTA-----------------TTTATTATTGACGAGCCATAGTAATTGCACCTATCAAAGAAACTAAAAGAATTATAGAAATGAGTTCAAACGGAAGATAAAAATCTGTTGATAAATGAATTCCAATTTGTTGAACGTTGCTTATAAAGTCTTGCTCTATAATCTGATTTGATCTTGTAGTCCAAATAATTCCGTACCATGCCGTATCTGCGATAGTAGTAATTAGTGAAAAAAGAATACTTATACAAACCAGTGAAGTGACCCCATCTCCAATAGTCCAAAAATAGGAGTCGTTGGAATATTCTGAACCATTCACGAACATAACAGCAAATATGATTAAGACATTTATGGCTCCCACATAAATAAGAAGTTGGGCGGCAGCTACAAAATAGGAGTTTGATGAAATATAGAATAAAGATATACAAACAAGAACCGATCCTAACGAAAAGGCGGAATAAATTGGATTAGTAAACAATACTACTCCTAGACCTCCTAATATAAGAAATGATCCCAGAAATACTACAAGTATATCATGTATTGGTCCAGGTAAATCCA----------TAAGAGAAAAATAAGTCAAAATATTTCATGACCTTACT----AAATAGTCCAGGAAAGAGA-GGG------CTCT--AAAAT-----------------------TTTTTTCTTATATATGTTATAGT-TAT----ATATGATGAG----TTT-------CTAATGGAATTAAATCTTAATATGGATATGGATGGATTGCTGTGGATATAGATAAAGT--------------------------------------------------------------------------------------------------TATTAA------AATCATTAAGAAAACACATATTTTCAGTT---------------------------------------------TAAATCAAA----GAGTT---------------------------ATTCTCAACA------ATT--------AATGGTTAA-----TAAGTTTATTAGTTTCTGAC-----------AAAAAGGGCGACTTCTTTCCCTTTATCTTT-CT---------AT-AAAAAATA-------TTA------TATTAGTAATCAGTAATCGTTCTTGAATCAAGGGGTTTATCTTTATCC---------------------------------ATTTTAATTTGACTGGAATTCATAACTGTTTGAATTGTGTAATCTCCAAT----------TACTGACATCGGTAACCGACCTAATGCAATTTGATTATAATTTAATTCGTGACGATCATAAGTTGAAAGTTCATATTCTTCAGTCATCGATAAACAGTTTGTTGGACAATACTCAACACAATTACCACAAAATATACAGACTCCAAAATCAATACTATAATTAAGCAATTGTTTCTTTTTAATCTCTCTTTTAAACCTCCAATCAACAACGGGTAGATCTATGGGACATACACGAACACATACCTCACAAGCAATACATTTATCGAATTCAAAGTGAATTCGACCGCGGAAACGTTCTGATGTGATCGATTTTTCATACGGATATTGAATAGTTACAGGTAAACGATTTGTATGGGATAGTGTAATTATGAAACTTTGACCAATGTACCTTGCAGCTCGTATTGTTTGTTGACCATAATTTATGAACCCGGTCACCATAGGGAACATATTGTGGATCT-CCGTGAATAATTTGATGTTTCTTTCTCTTGTTTAAGATCAGTTATGAAT-----GGAGAATATCGTTATCT-----------------------------TATTCTATTCT---------------------TTATAGGT---------------AAATAAGTTGGGAAGAAGTTGTCAATAATAGATTACCCAGAGAAATAGGTAAAAGAAATTTCCATCCAAAATTTAAAAGTTGGTCCATTCTCAGCCTAGGTAAAGTCCATCTTGCTGTGATAGGAACGAACAAAAACAAATAAGCTTTAGCTAATGTAATAAATATACTAATTGTTATTCCAAAAACTCCCGTCATTT------TATTTATTCCGAAAAGTTCAGGAATAGATATATACGGAATAGAAAAATTCCACCCGCCTAAGTAAAGAACTGTTATAAATAATGAAGAAACTAACAAATTTAGGTAAGAAGCGAGGTAAAATAGAGCGTATTTAATACCCGAATATTCTGTTTGATAACCTGCTACTAATTCCTCCTCCGCTTCTGGTAAATCAAAAGGTAATCTCTCACATTCTGCTAGAGAAGAAATGAGAAAAACAACAAACCCTATAGGCTGACGCCACAGATTCCACCCCCAAAAACCATATTTTGACTGTGCCTCAACTATATCAACTGTACTTGAACTGTTAGATAATCATAGTCGATAATAACATTACTGTTCGTATCGCTATTTCAAAACCGTACATGAGACCTCAGCTTCATACGGCTCCTCTATGGTCACAAATAAAT-GTAAATACT-----TGTTCGGTATTATTGTAATTTTTAGATTTTAATT-------CTAAATAGAATAACACCGGGGAGTCCAAAATTAGACCAACGAAATTCCGTCTGTTAGAAT-AAAA-----CTTCTGAATTGATCTTTTCCATTA-AAATTAAAATTTATCTTTATTTGGTAATAACTTAATCCTTAAATAAAATAC-------TTGTTATATCAATAAATTAGG---TTTTCTCAATAAC-----------TCTAAAGTAAAGAAT---AAATTAGAAAGAATTGATCATTAATTCC-CAATTTTTGATTAAGAATT--------------C-----ATGTGT----------ATAGATATGAATA-TAAACGGGGAA--------------AAGAAATAAATATCCTGTATCATA--TTTTTTGTTTCATTTTTTCCATTCAATA-----TTTTGCATTCTATTTCTTTTACTCCTGTCCTATTCTTCTTTCTC---------AG-AGAAGGTATTCTG------AAAAAAA--------------------------------------------------------------------------------AAGGATTAATTCGTTTTTTATAGTCATTTCTTTAATCAGTGAATAGGAGCATACTCGAGATCGGAATCGTGGAGAAGTACTACTTGGTAATTTCTACTAATTTAAAATCCTCATTATGATTCGTTTTATCCAAAAATTT--------ATGCAAAAATA---CT--------CTTTTTTATATCTTACCTT-ATCTCCATTACTAATCTTTTGTGTACCTTGGTGTTCCTAACTGTCCACTGATTTTTGATTGATCCCCAGTATGGTAATAAATACAACACTGTA-GTAGAAACCCCATAC-AGTTGATCTTTTATACCCGCTTCAAGGTAC-----GATAATTGGTCAAAGAAT----CTTAATCTTGGGGTAAACA------GTTTATACTGCTTATGTTTATATTCTCGTACATAGGGAATGAGATTTAATTCTCTTACTGC-------AAATTTATAAGCAGTTTGCTTTTACTCATCTAACTATCTAGCTTAATTCATCAACCC-------------T-AATGAT-A-------AAAAAAATAA-----AATATCCATGGA------------------------------------------ATATATTAAATTTCTTTATTCTAT------------------------TTCTAGAAAAGAGGGAAAATAATAATGTTCTGTCGAATCACACGTAGAGATATTGATAACACACATAGAGTTAATGGTATTTCATAACTGATAGATTGAGCAGCAGCCCGTAGACCACCTGAAAAAGAATATTTATTATTCGATCCATATCCTGACATAAGAAGTCCAATAGGAGCAATACTTGAAATGGAGATCCATAAAAAAACGCCTATACTGAGATCGGCCAAAACAAGGCGATATCCAAAAGGAATTACTAAATAACTTAGTAGAACAGATATGACTGCTATAGACGGTCCCGCGCTGAACAAACGAATATCCCCTCTAGATGGAAGGATATCTTCTTTAAAAAGTAATTTGGTTCCATCTGCTATAGCTTGAAGAATTCCCAATGGACCGGCATATTCAGGCCCAATGCGTTGTTGTATTGCTGCAGATATTTCTCTCTCTAACCACACAATTACTAGTA-CCCCTATTGTTATTCCCAATATAAGGGCGAAAATAGGAACAAAGATCCATATGAGTCCATAGACTTCTTTTAAAGATTCCGATCTATAAAAAGAATTGATAGCTTGTACTTCCACTTCTGTCATATCAATTATCATTTCAACGATCAACTTCTCCCATAATGATATCTATACTACCTAATATTGTCATGATATCTGCCAATTTCATTCTTTTAACTAGTTGAGGGAGAATTTGCAAATTGATAAAACCGGGTGGACGAATTTTCCATCTCCAAGGGAAAACACTACTATCCCCTATCAAAAAAATTCCTAATTCTCCTTTTGGTGCTTCTACTCTCACATAAAGTTCTTGCTTCGACAATTCAAAATTGGGTGAAAGTTTTTTAGTAATAAATCTATATTCAAAATTATTCCATTCGGAATTTTTTGCTTTATCAAAACGTCGGACTTCTAAATTCTCATAAGGTCCCCCAGGAATTCCTTCTAGAGCCTGTTGAATAATTTTTATAGATTCCTTCATTTCACCGATTCGCACTAAATAACGAGCTAGTGAATCTCCTTCTTTTTGCCATTGGACCTCCCAATCAAATTTATTATAACATTCATAACTATCAACTTTACGAAGATCCCATTGGATTCCAGAAGCTCGTAACATGGGTCCTGATAAACCCCAATTTATTGCCTCCTCTCCACCAATAATGCCCACTCCTTCAACGCGTTCCAAAAAAATAGGATTCCGCGTAATAAGTTTTTGATATTCAACAATTCCTGTTAAAGAATAATCGCAAAAATCCAAACATTTCTCTATCCAGCCATAAGGTAGATCGGCAGCAACTCCCCCAATACGGAAATAATTATGCATCATTCGCATACCTGTAGCGGCTTCGAATAGATCATATAACAATTCTCTTTCTCTGAAAATATAGAAAAAGGGAGTCTGTGCACCGATATCTGCCATAAAAGGTCCAAGCCATAATAAATGAGAAGCTATACGACTCAGTTCTAGCATAATTACTCTAATGTAACTGGCTCTTTTAGGTACTTGAACGCTTTCTAATCGTTCTGGTGCATTTACTGTTATTGCTTCTGTGAACATAGTGGCTAAATAATCCCACCGTGTTACATAAGGCAAATATTGTATAATTGTGCGATTTTCCGCTATTTTTTCCATCCCTCTATGTAAATAACCCAATATAGGTTCACAATCAATAACATCTTCACCATCGAGAGTAACAATTAGTCGAAGAACACCATGCATTGATGGGTGGTGAGGACCCATATTAACTATCATGAGCTCCTTTCTTGTAGCTGGTACAGTCATAACTTTTTTCC-------TTAATTCAATTCATTATTCCATGAATTTCGCAAAATGAAGTTTATCAAAATGAAAAATCTAATAACTAAAGAA-------------AAAATTAAAACCAATCTTAAACTTCAAATTAACGAGTTTTTGACTCCCGAATACCCAATTGGTTAATCAATTTCTTATAACGTACTCGATTTTTCTTTGACAAATAATCCAATAGCCGTTGACGTTTTCCCAGAATTTTTCGTAGACCCCTTTGTGATAAAAAATCTTTTTTATGTAATTTTAAATGTGAAGTGAGTCTCTGTATTTTATCAGTGAAACTAAATACTTGAAATTCAACAGATCCACAGTTTTTTTCTTTTTCTTGTCGAATAGCTGAGATAAATGCATTTTTTACCATAAAAATAAATTTTTC-------------------------------------------------------T-ATTTTTTTCTTTTACGCAGATTTTACCGATCAGGAAAAATAAAAAAATT-----TATTATA--------------TTTGTTATTTCCAGTTATTCAAATCT------AGT----AAAAAAAAATGAATTTCTTCATTCTTCAA--------------------------------------------------------------------------------TATA-GA-AAGGAACGATCCA---TTTTTTTATTCAAAA------------TTTTTCTA------------TTCAGGAAAGA---------AAGTGTTTTT------------TT------CGA-T-A------------------AAAATTT-----TAAAAATATA-T-A-TAATAATAACTATATAAGATA-------GT--------------ATATTTCCTATATATTATTAAT---------------------TTTTATTAATTT-----------------------------ATTAAAGAATTCTGAATCGTGGATACATATGTATTCTTGATATACTGAAACGACTGCCATTATTGGTATCAAACCAATAACGATTCATACAAGCTAAATCTTCTAATCGATAATTGGGCCAAAGAAACTGTTTTAATTTAATGAATTTATTTGTATCTA------TATTAAGATGTTTTTCCTTGTTCAAAAACTGTCCACAGTTGTTTATGTTGTTTCGATTAAAAAATATTGGATTTCTGCCTATAATATTACAATTTGTAGAATTAAAACAAACGAAAATTCTCAATTCTCTACGGCGGCGGGGGGATAGAATATTTTCAGGAACAAGGAAATCATA------ATAATTTCTT---------TTTTTAGTCACAAGTGTCTTGCTGTGTTGTGCAACGGATTCATGAAAATTTTTT---TTATCAACATA------TTTTATTATGTATTTTCCATCAGTTCGGCGTTTATTCTTATCAACCAACGAAATACCTATGGTTTGATATATAATATATTTTCCATCCTTTT------TCATAGATAGGCGAATTGGTTCGATAATAAATATGCCTCTTTTTACCAATTCTGTAAGAGTTAGATCTTTCTGAATCAACATTACATCTAGATGCATCTCTCCTCTTTGAATGGAGGATATAGCTATTTCCTTTGGATCTATCAGTCTAAGTAAAAGACAATATACCTTTATATTATTGATCATTCGTTGATTCAAGGGATCATCCCATCTTAATTGAAAAAGAAAATATTTTTTCAAGAATAAATTTAGTTCCGCTTCTT------------TCTTGC---------------TCTTAGATTGTTTTTTTTTTCTACCTT------------------TT------TTAATGTCTTCTCCTGTTC------------------------------------------------------------CTGTATAATCTGGTTCAACA---TCTTTTTCATCTTGTTTTCGTAAATCTGATACAAGATTTCTTTGACTTTGTTGTTCAT---------------------------------------------------------------TTT------TTTTTACATTGATCTTTTTACTTT------TACTAATAT------TTTCATAGAAATTAAAATGAAAAATAAGTAATTTGGTAGGTATGATCCACGGTTTCA---------TTTTATACGCATTAAAAAGTAATACAAATTCTGGGTAAAACCAAGGTTTTCGATTTGATATGGTACGATATAA------TATTTCTTGATTCATTCCCATCCAATCAAAAAAATTTTTTTTTT-----------TTAATTTTT-------------------------------------------TATAATTTAGATTTTTAGTATTT---------------TTACGAATCT---------TATACGTATTGGCCCGAGTCTCAATACCAATATTATTTCTAATACAGAAATGGGGAATTTTATAATAAAAAAATTGTCTATCCATATTTTTGTTCGTATCAATAAGAAACCTATTTTCTAGATAATTATTAATAACTATCCTTATCAATCCACAAAATGGTTCGG------GTTTCAGTGTATTGAAATTATATGAAATTTTGTTGTTCTCTACTTCTTGTAATTTTAACGTTGACTCATAAATATATGAGTTCTTATTATTCTCAAAATTTATATATTTATATGATAAAAGATCATATCCGTAATGTTTTTTCAATTTATCTTTTTCTTTTTG------ACTCATCAATGAATTTACTGCATAGTAATTTTCTTTCATATAATGTATTAATGGGTCTTTTTCTTTTTTATATAAAT---------CCGATTTCGTTGAGTCTTTCTTTTGAATTATACGATTACGATATTGGTTGGCCCTATTTTGCCATTTTTTCGGTACAAAATGAGACCATTTAGTCTTAGATAAATTGTATTGAGAATGA---CCCCTTAACCACATTTTCCATTTATTCATTCTATACTTATGCATTTTCTTATGC------TTTGGTTTGGACCCAAATATTCCTCGTGTTGTACAATAATTCTTTATTATATCTGCAAGAAAAGTATAAGTG------TTATGATATTGAAGTACAGATTTTAAAGGATATTTGTTAAGTAATTGATTTTTCGAGAATTTGTAAAATACATATGCT---------TGAGACAAAGAAGATAAGTCCCAATAAATATTAGAATTTGTATTGCTAATAGTAAAATTAGTATTATAAAAAGT---------ATTA------------------------TAAAACGACCTTTTTATAGTCGAAATAAAGTTCATTGTATTTTGATTTATCTTTTCAATTCCTTCTTGATTTGTTTTATCATTATAAATAGATTTAGTTAAAATTTTGTTTGTTGATTTAAAG---AAAAGTTGTGCATTTATTTTTGGAATTTGAA------TAATACATAGTAATATATTCATGTATATTTTTTCAATGAAGGATTTTATAAAATAATGCGATTTACGTATTAATCGGATATTTTTTCT------TTTAAATATTTTCCAAATATCCTTCTGTAATTCCGATCTTTTATCATCATAAGTTAGAACCCCCTTTTTCTTGTCTTTTGTGATTCCTTCGATTTGACTCTTAATTGTGATTGTCTTATTAGCAAGATCTTTCATTTTTGTTTCGATGAGTGAATAATTTGCATTTACACAATTTAGGGATTGAATTGCAATGG------TCGATTCGTGAGGAATCTTATTATTTATATTAGAATCTCTTCCATTTTTAT------TCGGTTCATATACTTTAACCCTACTTG------ATTTT------AATCTGGGTTTTACTTTTTCAAGTTCTTTCCTTATTAGGTCTATAAATATAATTATATTGACGACCCATCTTTTTTTTTTTTTTGAAACTTTTA------GAACCCCATTTCCTCTTTCTTTGAAAACTCTTATAAC---------------------------------------TTGAAAAATTTTCTTTTTAGCTTTTCTCGTTTTTTTTTCGAGTTCTTGAAAAATGGGTTCAAAGAAAGAAGGTTGTTTTCGGGGAGACCCAAAAGGTAGCTCTGTTTCTCTTCCCCAAACTGTTAAAAAACAAAAATTATTTTTTTTCTCTTTTTTTAGCCTTGACCGATCTCCATGATGAAATCGTACCTTAGATGTTTGCCAAGGTTTCAGACAAAAAGGAAATAGAATCTTTATTTGAATACCATCTCTTAACCAATTTTGGGGAAATTCAGTTTCTGATAATTGAACACCATTATAAGTACATTTAACATGCATTTCCCCATTCCATTCCTTCAAATCCTCGTACCATTCGGGGAATTGCAATAATAACATACGACTAATATTTTTACCTATTATCAATACGGGTAATATAACATATTTCCTAAGAAAAGATTGGGTTACTAATATTAAACCTCTTATTGCTTGAGTAAATATAAAGCTATCCCAAGCCTCTGATATTGCTATTCGTTCATTTTCCTCTTTTTTCTCTTCCTTTGTTTTCTCGTTTTCTTTTGTGTATTCTTGCTCAAAATAAGAAATTTGAGATTCTGAGGTTCTCCCTAACCAATTCTTAA---------------TTTTAGATATATCAAAAAACGAAAAAAAAAATGTTTTGTCTATTCGATCCAAAAAAAGTGGAGAATGCACATTTGCTTGAAATATTTCCCAGATAATTGTTTTACGTCTTTGAGCACGCATAGATCCTTTGATTATACCACGGCGAAAATCAGATTGTTGTGAGTAACGTATCAAAGCCACCTCGTCTTCTTCATCACTAGTATTACTAGTAGTA---------TTAT---------TAGTAGTACTAGAAT------TAGTACTCTGATCGT------TATCAGTAT------AAATTACCACGCGTTTCCCTTTTCTTGACCGAATTTCAGGATCCTCCGTCGATTCTTCTTCAT------CTTCTTCTTCTTCCAAATCATCTGTTAATTTGTATGACCATCTAGAAACCTTTTTACTAATTTCTTCCATTCCAATAGAATTTATTTTAATTTTTATTAAATCATTTGGATCAGTTGTAATTACATCGAATAAAAATTTTAAAGATTTTGCTTTACTTTCTGAATCTATTCCTTGCACATGCTCAAAATAAAATTT--------ATCAATTGAGGTTAAGGAATTCTCAAAATTATCAATAGGATTCGAAAAAAATTCCTC------ATCAGAATA------AAACCTATTCTTTTTATG------TTCAAATGTTTCAGAATTCT------TATGAAATAGACCATGAATTTTATTTATCCACAATATTTC---------------TATGGAATCCGCTCTTGAAGTTATGAAATCAGTCATGATTTCATGTGAATCTAATTTTTTTATTGTTCCACGATAAGGCCCATTCAAAAAGGGATCATACATTTTGGGCAAATATTCTTGTTCATGCTCATCATCACACAATCTGGTTCTTTT------TTCTAGTATATTAAAAGTAAAAGATCCTTTCTCTTTTTCTAGAATTTTTATTCTACTTATAAATTCGTTCTTTAAGTTGTATTTTTTTTTTTCATTGTTATAAACCCAATAATTATATAGGTCTTCGTGGGATAGTTTTTCTGTCGTGTACAAAGAAATTTTTTGCTCTATCATTTCTGAAAAAGTTGATAAACTAGGCGGATATGTAAAAGAGAT----------------------------------------TATTTGTTTTCCTTTATTTGGGCATATATAAAAAAAATATTGTGCCATTTCATTTCGTATAGCATTTTCAAACCTATCATTTTTTAAATATCTCAATGGGCGGTTCCATCGTTTATAATCGAAAAGAAAAGTTACAATAGGTTTTTCAAACCAAAAA------TAAGTTTTCTCTTCTTTAAGTTTTCCCAATTCCCAATTATCTTGATGGATATCAAGATAAGAATCTTCGTAAACCGGGCTATC---------------------------------TT---------------------------------------------------------------------------------------------------------------------------------------------------------------------------------------------------------------------------------------------------------------------------------TGTCTTCTTTAGTGGATCCCTCTTGTTCCTGTTTCGTCTTCTTCGTTTCGTAAGTTGTTTCTACATCGCTTTCTTCCTTT---------CTTTCTTCCGTTTCTGAGGTTTCTTTCAGTTTCTTAGTACCAATAGGCGATGGCATTCTGCCTAAATAGTAGACACAGGTGATAAATAAGAGAATACTAAAGATTCTAGCCATAGAATTTATCAATTCTGACACAAGGTACTTATTAGATCGAATCGAATGATTTTGCCGTATCCAGAATAATACCAATCCAACCCATTTCATGAATAAAATGTGACCAATTAACCAACCAACAAAACTACTTGTTACAAATAACATCTTGTTGTTGCATCGAAACATATAAATGTTGACTAATCTGGCTAACGTTGAACTTGGTAAAATGAAATGGTTGAATAATTGAAAAATGAGATTATTCAGGAATACACATTGAATGCTGAGATTACGCATGGAATTTCTGGTAGTAGATCCATAATCAAAAAAGTTTTTGTGATTGTTCCAGAAGAAATGAAACAAAAGATACGGTAGAACTAGGACAGTTATTGTATGAGGTCTACCCAATGCTAGATGCAGGGGCGCATAATAGATCGATATGAACATCATGAGCTGCCCCGTAATAAAACCCGTTGTTGCTGATATCTCCTTCTCGGTTCCTTCTTCCATAACCCGAGCTCGGAGAAGGAAGAGATAAGAGGGCCCTATGGAAAATGTGGTCAGAAATCCATAATAGAGTCCGACCACAACGACCGAATTTATTATCTTCATGCATAAGGATAATAGATTACCTAGTAGAAAAGATTTTAAAATCAT
>A.ursinum_MH157875
ATCCATTTGTAGATGGAACTTCTACAGCAGCCAGGTCTAGAGGGAAGTTATGAGCATTACGTTCATGCATTACTTCCATACCAAGGTTAGCACGATTGATGATATCAGCCCAAGTGTTAATAACACGACCTTGGCTATCAACTACAGATTGGTTAAAATTGAAACCATTTAGGTTGAAAGCCATAGTACTAATACCTAAAGCAGTGAACCAGATACCCACTACAGGCCAAGCAGCCAAGAAGAAATGTAGGGAACGGGAATTGTTGAAACTAGCATATTGGAAGATCAATCGGCCAAAATAACCATGAGCGGCAACGATATTATAAGTTTCTTCCTCTTGACCGAATCTGTAACCTTCATTAGCAG---------------------------------------------------------ACTCATTTTCAGTAGTTTCCCTGATTAAACTAGAGGTTACC---AAGGAACCATGCATAGCACTAAATAGGGAGCCGCCGAATACACCAGCTACGCCTAACATGTGAAATGGATGCATAAGGATGTTGTGCTCTGCCTGGAATACGATCATAAAATTGAAAGTACCAGAAATTCCTAAAGGCATACCATCAGAGAAACTTCCTTGACCAATAGGATAGATCAAGAAAACAGCAGTAGCAGCTGCAACAGGAGCTGAATATGCAACAGCAATCCAAGGACGCATACCCAGACGAAAACTAAGTTCCCATTCACGACCCATGTAACAAGCTACACCAAGTAAGAAGTGTAGAACAATTAGCTCATAAGGACCGCCATTGTATAACCACTCATCAACA------------------------------------------------------------GATGCTGCTTCCCATATAGGGTAAAAATGCAAACCTATAGCTGCGGAAGTAGGAATAATGGCACCAGAGATAATATTGTTTCCATAAAGTAAAGACCCAGAAACAGGTTCACGAATACCATCAATATCTACTGGAGGAGCAGCAATGAAGGCAATAATAAATACAGAAGTTGCGGTCAATAAAGTAGGGATCATTAAAACACCGAACCATCCGATGTAAAGACGGTTTTCAGTGCTGGTTATCCAGTTACAGAAGCGACCCCACAGGCTTGTACTTTCGCGTCTCTCTAAAATTGCAGTCATGGTAAAATATTGGTTTATTCAATTTTCAAGGACTCCCAAGCACACGTACT------------------------AACTATAATATAAATAAGATAGATAATAAAAATAAGATAGATAATAAAAGGCTTGTTATTTAACAGTATAACATGACTTATATACCAATGTCAACCAATCCCAACTGACCAATCTCAACTG------ATATA-----TATTA------------------------------------AATGCAATATAAAAACTTT------TAAAT------GAAAATGGATGAAAATCAACAAAG-----------AAAGCTTTCTTTAAAAATTTTCTGTATGGGTTGCCCGGGACTCGAACCCGGAACTAGTCGGATGAAGTAGAT-C-TTTTTTTCTTATTGCGATA-GAGGAA-AAAGACCCCTCCCCAAATCGTGCTTGCATTTTTCATTGCACACGACTTTCCCTATGTATACAGATAAAAAACATACATATCAAGAAG--AAAGTATAACAATTTTGAATATTCAA--------GGGACTACATGAGCATTTCAGAAATTCATGAA--TT--TTTTTTGTTTTCTCTTTTGATT-----------------------------CTTTCTAATA----ATATTATA----TTTGAAATAT-------------AATATTA-------------------------------------------------------TTA-GAAAGAAAAGAA-TAATT-AGTGAAAATTAA--------------AGGGTATCATGACCAA-TCATGAAT-AATTCACT-----AAATCATTAATATAGATAATATCCAAATACCAAATACGTTCTCTCTTTGATCCATGTAAAGTAAAGGGAATTAGTTTTGGGAAGACCAAAGAAAGAATCTGTTCTTCTTCCGTAAAGAATTCTTCTAATAAGCCCGAACCTAATCTACGCAAAAAAATGCGTACTGTATTTTTATGTTTACGAGCCAAAGTTCTAGCACACGAAAGACGAAGTATATACTTTATTCGATACAAACCTTGTTTTTTTGAGGATCCACAGTAATAATGAGAAAGATTTCTACATATTCGACCAAACCTACCGAGAATATCAGAATCTGATAAATCGGCCCAGATTGGCTTACTAATAGGATGGCCCGATATGGTACAAATTTTAGCTTTAGATAAGGATCCGATAAGAAGAAAAACTGGGATTATGGTATCAAATTTCTTAGTAATGGTATCTATTAGATACGAATTTTCTAACATTTTATTCCTTATAGCCAAAGAATTTTTTAGTAAACTTGCAAGATAACCCCAAAAATAGAAAGAATAGTTTGATAATTGATTTATATAGATCCTATATGGTTGAGACCAAAAGTGAAAATAATTTTGCCAAAAATTGACAAAATGATATTTCCATTTCTTCATCAGAAAATGAGTCCCCTTTGAAGCAAGAATTGCTTTTCCTTGATATCGAACATAATGCACGAAAGGGTCTTTGAAGAACCACAGAGTTCTATGAAAATAGTTACGACATACTACTAAAAAATGTTCGATTTGAAGATGTTCTATTTTTCCATAGAAATTTATTCGCTCAATAAAAGTTCTAAAAGAAGTTAATCGTAAATAAGAAGATTGTTTACGAATAAGCACTAAGAAAATTTCGCACTCAAACACATAAGAATTGTATAGGAACCAAAAGAATCTTTTATTTTCTTTCGAAAAAACATAAATGGATTTCTTTTGA---GTAATGGGGAGATTATTCCAATTATGGTATTCGTGAAGAAAGAATTGCAATAAGTGTAAAAAGGGAACATCTTGAATCCAGCACTGAAGGATTTGAACCAGGATTTCCATATGGATAGGATGAGGTATTAGTATATCTAAAACATAATTTAAATGCAATAATTTGTCCTCCAAAAAGGGAAAAATGGAATGAATTGATCGTAAATTATGATATTTTGGTATTTCTTTTTTTTC------TAAATAAGATACTAATCGCAAGGAAAATGGAATTTCCACAATAATTGCAAAAC------------------------------------------TTTCTGATATAATTTGAGAATAAAAACGAGAATAAAAAAAAAATTTGTGGGTGTGCCCAACAAATAAATTTTGGTTAGAATAATTAACCAAAGAAATCAAAGAATTCTTTTGATAGATTCGAGTAATTAAACGTTTTACAAGTGATAAAC---------------------TAGATTTATTATCATAACCAAAAACTTCTACGGGTTCATAAAAAATCAAACCATTTAAACCATGATCGTGAGCAAGTGCATAAATATACTCCTGAAAAAGTAACGGATATAGGAAATATTGTTGCCAAGATCTACCTTTTTCTAAATATCTTTGTAATTCTTCCATTGACTTCAAT---------TTCTACTTGAACCAGAAACAATAGGTATTTCTTGT-------------------ATTATCAAATTCTACATAGTGCAATACGGTCAGAACAGAGTATGTATCATGT-ATGAAA--AAAATATATATATATACTCCGGAAATACAGAATCCAATCAACAGATCTTTTTCCTATCCCCTTTTAT---CCAATGGGCCAATGGGTTTATCTTCGTTTTATT------------------------------AAAATATCAGAGGAT-AAAAAATCTTTTATTTTTGCAACCCGATCGCTCTTTTGACTTTGGAAA--AAATTTTTTTGTCAGTATACCGTTTCTTCTACACA------TTAGTTTCCAATCC-----ATAATAGAAAATA-ATTAGGATTTTTTGTATTCTT----AAAAAA---AAAAATCAAAGGTCCATTCACAGGAGACCCCTTACCCACATCAGGCACTAAGTTATTTTTAACGTTTAATTAGATCGGGAAATTATTCAA------ATTAAGAATAGAAGCTCGTTGC----TTTT------TTTTACCAGAATTAGAGCCATAGAGCTCTATCCATTTATTCACTAGAC----CAAACTCTAACTGTGAAT------------TTCTT-AA-----------------------------------------------------AAGAAAAAAAACAAGTAAAGAATATAA-TAAGAAATTCACAAAATAAAAG------TGGAATTGCATTTTTTCTTA-----TTATTTTATTACGACATGCGGTTTTTTCCATCCATTAC----CTTTCATGATCAGTCGTGGTCTTATAGACTCTACCAAAAGTCTGGACGAATTCGTTACTTCATCCAAATGTGTAAAAAACCAGAATCGCACTTAAAAGCCGAGTACTCTACCATTGAGTTAGCAACCCAGATAAATACGTATATACAAGCG-------------GAAAAATGG-------------------AATTGAACTAT----------ACAACTACGTAAAACCATTAAATTTTGAATT------C-A-AAATAAATAGAAAGGAAAGATTGG---ATGATCAATT------------AAACAAAATAGCAAAG-----TAGATCG----GATTAAATTAAAGACGGA----TAAAAAAAATATAAATTT---TTACATT-----T-------AAAGACTA----CCCCCCTCTTT---------TTTTATAAAATATAAA---TA-----TTTTGCATTTTCGTT-A-------------AAAAAATATATC---------------------------T-TGTATAACA--------------------------------------------------AAAGGAAAAACCC-----ATAA---------GATCAGAATAAACAGATCTATTTATCTACGATCGAATTATATTTGTTCGACACACCATTGTCAATATGAATAAATTGTTTAG---AAAAAAAA---ATGA-----------AATAAAAAAAATTACACAAAATAAGGAT-----TTGTG-------TTGGATTGGCACAACAAGAAATA---------------------------------TGG-------------TAAATATAAAACATA----------------ATTATAG-----------------------------------------------------------AA------------------------CAAGACAAAGAGCAA---ATTGTGAGTAAATAATTACCCCACAAATGTATACTAGTTACC--TTTCTT--TTTTAGAA-----ATTTTTATTTA----------TTAAGCTTTTTC-TTT-----TAAAAATTCTGCTTTTCTTAAAATATCATGAACAGTTCTTGTAGGTTGAGCACCTTTTTCAAGGAAATAACGAATAGCAGG---------------------------AACGTTTAAATAAGTCTGATTTTGTATTGGATCATAA-----AAACCCACCTTTTGAAGATCTCTTCCTTCTCGTCGGGATCGAACATCAATTGCAACGATTTGATAGATCGCTCATTGGGAT-----------------AGATATAGATAAATAACCCCCCCCCCCCTAGA-----AACGTATAAGAGGTTTTATCCTCATACGGCTCAA-----GAAAATGA---------TTCTAA-----------------TATTTCTGTATA------T-----------------------------------------------------------------------------------------------TATGATTTAAGTTTTTTTGTTCT--------TACTTACATAAA---------------------------------------------------------------TA-------AAATTTCATTCATACTC-A-----TAACTCAAGTTGGGTAATTCTGAAAAAGTCCTAAGGTAAATCCTTAGGCATTTCTTGAGTCGTCTCTAATCTCTTTTG-TTTGTTTCGTCTCGAATC-TTT-TTTAGTCCCC------ATCATTATACTA-----AAAA-TAAAATATT-GAGACAATTGAAAATAGTGTTTCCTTGTTCCGGAATTCTTTCTCTTTGCTTT------TTAAAATCATTAGGTTTAGACATTAC----TTCGGTGATCCTTACCCCCCT-TTTTTTTTTTCAAAATGGCAGCAACATACCTTTTG-TTTTTTGTTATTTCTT-------TCTATGGA------------------AAGATAATATGAACG--ATTTATTCCT------------------TT------GTAATGTAATATA---------------------AAAA------------------------ATTGGATTTA-TTTCATTTCAAACTTGTTAGGATTTGAATCCTTCAATTTGAAATTTAAATT------TGTATAT--------TGAGGATAT------------------ACTT-ACAAAGTAGTCTAATTTATTAA----------------------TTGTTACTAACCCTAGATTCG--CCCCCCCCGATAAATGAATCAATACGTTTTGCTCGATCTCCATCA-----TGTACTAT-TTTGTTCCTATTTACCAACCC-AATAA-AAATTAGGT------TCCTAACAG-----GAACAAACTATGTCGATTCAAGAGCATCTTCATTCC-------TA----------TAGAAAATGG-CGGATGTAAGAATCCACAGTGAATTATGTCCTTCAAGTCGCACGTTGCTT--TCTACCACATCGTTTTAAACGCAGTTTTACCA------TAACATTCCTCT-CA-TTTTGAATTTTATTTTGAACCGGTATGGAATTGATTCAATATGGAATCATGAATAGTCATT-GGCTCAATGGTACATA--------AT-ATTTTTTATGTATG-------------------------TAT------CTATGGA------------------------------GAAGTAAATAATTATCTG-GAAAAAG----------------TC------TTAT-------ATTATAA--------------AGGATTTAAGTTATTTCGCCC---------CTCT------ATC----CTA------TGGGGTGAAAGAAATT-TCG--------AAAAAAGAA--AAATAAATG-----------------GATTTAC-----TTAAATCTAATTAAAA------------------------TCTTCAACA-ATCATTCGGGATGTTAAATT---ATGAAAATGCAAAAATTCTTC-----T------CGAACAAATAAACTCGAAGTCTCA-AAAGAATGGCCCTA--------TAGGTTT--------------TTCCAGAATAAAATCAGTTATTAACAAAATAGAA-GCTATTC--------------------CAATAACT-----CG-AAAAATCTTAAGTTTCTCT-CTATCTAG-----------------------AATATAGATTTAAAAAATTTCTTCGAGTACTCAGGTTCAT------AAAA--------AAAGAG-------TTTTT------GTTTTCATGAGT----------ATGAAATAGAAAAGGTATCGCGTAAGGTATAAAGTAAAATTAAATTCGGTATTCTTTC----AGATGAAAAACAA----AATGAGAATCAAGAA----------TCTAATCTTTTTGTATG-CATCATATACAACAAAAATGGGTTACCGGGGGTAATCAT-GTATATTTAAAAAATTACAGACCCTTTTGACTTAATCAAAGAACTGC-TGTTTTTG-------------------------------------------------------------------------------------------------------TTTTACTTCAGGTTCCAAAATCTTTTCGCCAATTATATA--------AAGTAAAACAAATGGAATATAAGAATTTCCATCTATTTAATATTAATGGATACATT--------------ACGTTAATTTCCAATTATTCA----------------------------------------------------------------------------------------------------------------------------------------------------------------------------------TTAA-----------------------GCTTT-----CTTTCCTTGCGTTGGGGAATTGAATAGAAAAGGATCTTTTTTTCTATTTCAATTCA------------GAATTACATAATGCG----AGAATTCCAATTTCATGGAAC------A-AAGAGTTTTCCTAAGTAACTTACTTCAATATGACTAT-----TTAAATAGTAGTCT------------CTGAGGGGTAATGATATACCCC----------------------AAAATTGTT--------TTGAATTTCGAATTCAATGAAATATGTTCCATTTCTACCCATACACTCAATCGCATTTGTGAGAAACTAAATGAAAAATA-TTTCATTCTTATAGAAAAA----------------------TAAGAACAAAAGGTGAGATCACATT------------------------------------------------ATACGAGATCCAAGC-TTAAAGAGAAATTTGTT--AA-AGAGAAGAATCTTTCCTTTCTCATAGAAACACTCTGGGACGGAAGGATTCGAACCTCCGAATAACGGGACCAAAACCCGTTGCCTTACCACTTGGCCACGCCC----CATTTCT------ATTTCAAATTGATCTTCGATACTAA-TAAACACTA-----------------------------------------ATAT-----------TAGTCGTTCGTCAATCCCAACTCAATATATATATATAAT------ATTACTGC------------------TA------------------------GGATTCAACACATGGAAATATAG--AAAA--AATGATTGATCATTCCATAAAATTCAATTAAGATATTGTATGAAACTAAAATTCCTTGTATTCTCATTTGAGAATGAAAGGGAAGATTTTTGATTTGAGAGTGTTT--GAGGAACAAGAAGG--TTTTTTGACCCACCTTTGCATTTTTCCCT-----CATAA-AAAGAACTCAATCAAAATCTAATTTTCTAATCTACAAGAATGAAATGTTTGTTATGCTTAATATCTTTAGTTTAATCTGTATCTGTCTTAATTCTAC---CCTTTATTCGAGTAGTTTTTTATTGGGCAAATTGCCCGAGGCTTATGCCTTTTTCAATCCTATCATAGATGTTATGCCTGTCATACCTGTACTATTTTTGCTCTTAGCCTTTGTTTGGCAAGCTGCTGTAAGTTTTCGATAAAATCTTTAATGCTCCAAAAAATTCATGATTTATCCG--AAACAAATTTTCTCTAAATTTA-----TAAGATC------------TTATAAATTTAACATTATGAATCCCCCATTCGAA-----------------------------AATAGCAA------TTCT-TGTATTATATTGAAT----AACCGCGCGGTGATAAATTTTGATCAACTTATTTCCTCGTTCTGACTTTCCAGT-------AAACAAGGACTTTCTAAAGACCCCACAATACCAAAGAATGGATATGCCCAA----------GAATTTTTGGTATTTTTGGTAATG-CAGGAATCAGAATCTTGCTTTTCTTATTTT------------------TATTACATTACAAA-----AAC---AAAAAATTCGTAAAAATTA-----CCTTTTTC-AAGAAAAGACTTCACTTCTTTTTTTTTCTTT------------------TTGGTTTATTTTGG-------------------------GGGTGTTAT-GT-CAAC-ATAGTGTATGTGATAAAAAATAGGCAATCTATTTCCCTTTTC---AAAAAAAAATCTTGGAGATTGTGTAATGCTTACTCTCAAACTCTTTGTTTACACAGTAGTAATATTTTTTGTTTCTCTCTTCATCTTTGGATTCTTATCTAATGATCCGGGCCGCAATCCTGGCCGTGAGGAAT------------------------------------------------------------AAAAA------------------ATAAGATTTTGAAAGTCTGAAGCGATCGGGGGGGGCGGAGAGAGAGGGATTCGAACCCTCGGTACAAATAACTCGTACAACGGATTAGCAATCTGCCGCTTTAGTCCACTCAGCCATCTCTCCCAATTC-AAATTGGTAATTTTTTATGTGATGTGATACGCGAAGT-AAAAAAGATTGAAAAAA-AAAACACGTT--------------TTTCTTTTCTTTTTTTTTATTCA---------------------AATATTC------T-----------------------------------------------------------------------------------TATTATAATGATATTA---------------------------TATAAGT------------ATTATA-TTATATTAA-----------------------AA---------------------TAACAGTAATGTA------------TAATATAGAAATA--------TTCTATATAAA-------TATATTTCTATTAAACTAGAT-----------AAGAGATCTATTTATTTGATTAGTAATTCAA-TTTAGATAATGTAATAATTCGACACAGATATCTTATATTCAATAGAATAGAT-----ATAG-AAAAAAACCTTACTTCCTTGATTTTCATTTTGTTAAGAAAGGTTCATTCCCCCGGCCTGGTTAAGTACTGGCCGGGCTATTACATTACTTC-------------------------------TGATGAAT-CAATCATTTTATTTATAAAATGATTTCATTTTTTGTTTTTATTA--------TAC-CAAATCAAAGATACTT---------GTTATT---------GAAGTAACAATAAAGACAATTTGCATCTCC--------ATTTA--------AAGTGTAA--------------TTTCTTAG----------------------------------------TATTATTAATAT-----------------------AATACT--------------------AGAGAATAT-------AGTATAGAAGTATAGAAGAATAT--------AC------------------------------------------TATAGAATAGGAAAAAGAATAGGAAAATGAAA--------------GAATATTCAAATTCTTAA----A------------TTTTT----------------------CTTTT-------------------------TTATTAA--------------------------TTAGTA-TT------------------------------------------------------AAGTAGTATTTTGAA-----TTTTG-AGTC---TTT-TTTAT--------CAA------TAATTAGTTAACTGG-AAAAA----ACACATACAG------ATATTA--------AACAATATAAT--------ATCAAAAATGAAACACACATA-----------TGTTAT-------AACATATATAACATAACTCTTTTATTTGTTCAAG-------GAACA-----------TTGAACATTTGAGATCCAATTAATCCGA-ATTCAAATTC-AAAAATCCGTC------AGTTGA-----------------GGGGTAAAGTA----------AAAAAAAATTAGGAATTCGTCGTGGTTGTGGTTATAGTCCAGCTTCGCTAATTCCTTCAATTTGG----GACTGTCAGT--------------AATGACTTATAACAAGAACAAGTGAAAAATGAGAC-TTTT-----------------GCTTTATCTTTATTATAATTT--------T----------------------------TTTATTTTAAA-----------AAACTTTCTGTACTTCGCCTTCAAGGA------CCCCCGGTCCGGGGGGATGAAGTGTCACCGCTT---------------AAGTTTTAATGAGTCTGATGCTA------TTAAGATAGCATCTCATTCCATTCCTT-TGTTCGAC----AAAAGGTA--TATTCATATATAATAATAAATATGAAGCGGGTATAGTTTAGTGGTAAAAGTGTGATTCGTTCAATTAATAACTTAAAAAGTTAAGGGGTCTTTCGGGTTTTTCATATTCCGATC--AA--AAAAAAACTTTATTTCCTGAAAAGAGTTTAATCCTT------TTCCCCTC----AATAGTATATT-----TGAGGAAATATATAAATTTTCA-----------------------------------CGATTTGTATCCAAAG------TTCAATTGAAATT-----GAATAAAAGGG---TTATAGAGTAGCGAAGCA---TAAT-----AAAAAAAAA------TTGGATCAAATCTTCC----------A------ATTTAAATTAATAAGTAAAGGATCTATGGATGAAGATAAAAAACATAAGTTCATTTCCAATCGTAACTGGATCTTCAATTTTTGTC-----TTGTA-AAGGTAAGATTAAAGCCAAATAGCTAGAAAATGGTGGTTTTGGTTTACTAGAACCATCAGCATA-----TTATTTTAGCTCGGTGGAAACTCAATGAAATTCTTTTCCTCAGGATCCCTCGAGTGGAAATAGGGAACGAAGTAACTAGATTAGACGGGTTTGGGATA--------------ATAGAAT-CTCCCTACTCTAGAGGGATCATCTAGAAAGCGAGCGGCTTTGGGTGTTTTTAACAAGAAAAGCTGACATAGATGTTATGGATCTCATT--------TTTGTTTCTGGGAATACATCAATCT----TCCATAAAGGAGCCGAATGAAACAAAATTTTCATGTTCGGTTTTGAATTAGAGACGTTAAGAATGATAAATTAACGTCGACTATAACCCCTAGCCTTCCAAGCTAACGATGCGGGTTCGATTCCCGCTACCCGCCCCATATTCCTT-----ATTCTACATGCATCATACAT-------TCGAATATACATTCT------------TT-TTTT-------ACCGAAA---------AAAATTTTCA------TGTATTTTTCTCC--------------------------CAAAAGAGAAAGGGAG-----AATGCGAAAGAATAAA-ATAGGAATGA-----AAAGCGTCCATTGTCTAATGGATAGGACAGAGGTCTTCTAAACCTTTGGTATAGGTTCAAATCCTATTGGACGCAATTTTTTTCCATCTATTTTTAAAGT-GGTGATACA------AAGAACCCCCCCCTTTTTTTTTATGATTTGAATCAGAAATAATTCGCAAG-GAAAATTCTTGT-------TCTAACAATAGAATTAGAGTTATAA-----AT------------------TTATACTTGTTCCTCAAGTAGAAACAGTTCGGTGTGCTCCTGAATAGCTTCCTTTAAAAAGGTTTCTGCTTCCTCAGTGAATGTCTTGGTAGAAGATACAATTCCTTGAAATTGGGGTTTATTCTTTTTTAAGTAGGTACGTAACTGAATGAGAAATTTCTTTA------TCTGTCCAATTTCTAACGAATCAAGATATCCATTTGATCCAATATAAATTGTAGCTATCTGTTCTTCCACAGTAAGAGGGTCTGA------TTGGGATTGTTTAAGCAACTCGCGTAATCGTTGACCTCTTGCCAATTGATTCTGAGTAGCTTTATCGAGATCAGAAGCGAATTGTGCAAAGGCTTCTAACTCTGCGAATTGAGCTAATTCCAATTTTAATTTGCCAGCTACTTTTTTCATGGCTTTAATTTGAGCTGCGGATCCCACTCTGGAAACAGAAATGCCTACATTAATAGCAGGTCGGATTCCCGCATTGAATAAATCGGCAGATAAGAATATTTGCCCATCTGTAATGGAAATTACATTAGTAGGGATATAAGCCGAAACATCTCCAGCTTGAGTCTCAACTATTGGTAAAGCAGTCATACTCCCCTCACCTAAACTGGAACTTGATTTAGCAGCTCTTTC---CAAAAGGCGTGAATGCAAATAAAAAACATCTCCTGGATAAGCTTCACGACCTGGCGGTCTTCTTAAAAGAAGAGACATTTGGCGATAAGCTTGTGCTTGTTTGGAGAGATCATCATAAATTATTAAAGTATGTCGTTCACGATACATAAAATATTCAGCCAAAGCCGCACCCGTATAAGGAGCAAGGTATTGTAATGTAGCAGGTGAGTCCGCCGTTTCGGCTACCACAATAGTATATTCCATTGCCCCTCGTTCTTGGAAATTAGTCACTACCTGAGCCACAGAAGATGCTTTTTGGCCAATAGCTACATAAACACAAATTACATTTTTTCCTTTTTGATTGAGAATCGTA------TCTGTGGCTACTGCTGTTTTGCCGGTCTGTCTGTCCCCAATAATTAATTCTCGCTGGCCACGTCCTATAGGGATCATCGCATCAATAGCAATAAGTCCTGTTTGAAGAGGCTCATATACGGAGCGTCTTGAAATAATACCCGGAGCAGGAGATTCAATTAATCGAGATTCAGAAGCAGAAATTTCACCTCTCCCATCAATAGGTTTAGCCAGAGCATTTATAACACGACCCAAATAAGCCTCGCTTACAGGTATTTGAGCAATTCTTCCTGTTGCTTTTACAGAACTTCCCTCTTGTATCATCAAACCATCACCCATTAATACAACACCGACATTATTTGATTCCAAATTGAGAGCAATGCCTATTGTACCCTCTTCAAATTCTACTAATTCACCTGCCATTACTTCATCAAGACCATGAATACGAGCAATGCCGTCCCCCACTTGAAGTACGGTACCAGTATTCACAACCTTTACTTCTCTATTATATTGTTCAATACGTTCACGGATAATATTACTAATTTCATCAGCTCGAAGAGTTTCCATTAGTGTCTA----TTTTTGATTTTTTCGGAAACAAAGG-GAAAAAATAATGCCTAAACTCTAAACTAAAGT--AAAATATAGAAGGGCTAATCAGTTATTTCTTCCATTGCCCCAAGGATGCCAATATTAGCGCTGATGGTATGGAAATGTAACTCGCTATTCAAACAAATATTCAGGGCTCCTATAGCCCCCTGTAAGGCTTGTTGGAAAACTTGTTGTCGGACCTGATTAATTGCTCTTTGTTGTTCAAAATAAAGGGTTTCGTTTTTGTAATTTTCTAATTGTTCCAAACTCTCAGAAGTCGCATTAATCAAATTTACTTTTTCTCGTTCTATCTCAGAATATTCATTCATTCGATATTCCTCTGCTTCCATTTCCACTTTCCGTAAACGAGCCCGAGCTCGTTCGAGCTGCTCAATAGCCCCTCTACGCAATTCTTCCGAATTTCGAATAGTACTCAAAATCCTCTGTTTTCGATTATCTAATAAATCATTTAATGAAAGTAGATTATCTTACCATTAATTTTACAACTTCCACGATCTCTTCCCGAACCAAACATGAATCTTTCGATTCATTTGGCTCTCACGCTCAATTTTGTATTTTATGGGCACTTTCATATC----TTTTTTTTAATGT-----------------------------------AATGAGCCTACCCTT------TCCAGTTC-----TGTTTGTATGCAAACATATCAAAACTGATACAAGACCAGAATATTAGAATTAGAAGGACTCTTCCGACCAGACAAAAATCTCTAATTATCAGATCAGCAAAGTTGTTTCTTTA---------------------------------------------------------------------------AA-------------TGAAATTTTTATTCA-----AATCCAAAAATTCCTCTTTT-------TTATACATAGGTCGTCGATTCGGCATTGAATATTGGATAA--------TAAAAAGCAGGGCG------CCCTTTT-TA-------------TTTATTCTAGT------AAACGGTTCAAATAATTTTATTGATATGAGTGTTAT------ATATCAGAAAAATTACCAACTATTC-TTTTTTAAACCATTTCGG----TACTAACGTAGTGGTAGAAAGAGTACCATGTTATGCCCAGACTTCAAACAGTTTAGTTTTAACCATGTTAATGGTCTCACTTTATTGGTTGATAGAGAATCAAAGTGGACTTACCAA-TAAAGAACGAAATGCTATGGTTCTTACATATGATTTCTTAATTTATTCAGAAGGAATTCGTCGAGATTTTACAC-TT-------TTTCC--------------------TATTTATCTTATTCTATA----------------------------AAAA-----------------------------------------AAAAGAA----------AAATATTAT--------------------------AATAATAA-------ATAAAT-----------------AAA-T-----------------------AAAGTACAGCCGGTTGGGTCCAACCTATTCTTGAAATATACAACTCGCACACACTCCCTTTCCAAAATAAATCAATACACCAAGCACTACACTTAGATTTATTAGATTTGTTGCTAAAATATCGGTATTAAACCCGAAACTCCCGGCGGATGGCCAGTGGCCTA---AGGAAACGAAAGAATCGGTTACATTTTTCATATACTCTCCT--------CT------TATAGATAGGACTAACAAAGAACAGAGTTCTTTTTGTATCACT----TGACTTGCCCTTT--ATTTGATCGATTTCTTTTTCTTAA------------------------------------------------------------------------TTTTTTTC--TTTG-----TTTTAAGTTTCCGATAAGA----TACTTA------TTAAGTTGGGTCCTGGGTCTCATATAAATT----------------GCAAAATATTTCCCTTGTTCAAACACTTCCTAA----AAGAAAAGTAAAAATTCCAT-CGTACTAACC-GAAGGACGGGAAGGAAGAAAGCAAGCAAATCCACTAATTCGTCATC-----CTCAAATCAGTGCTTCCCGGGGTATTGTTCCAACAAATAT-------------------CTAATTGTAGG-----AGTAAAGTAGTGATATAATTCACAGAAGCAAACGGCAACTAATT------AATAAAATAAGAAA-AAGTGCGTAATG-CAC-TTTTTTACATTTTCATT----------------CTAGGATGAAAT---------------TAAACAAAAGGATTTGCAAATAAAAGTGCTAATGCCACAACGAGCCCATAAATGGTTAAAGCTTCCATAAAAGCTAGACTAAGCAATAAAGTGCCTCTTATTTTTCCTTCTGCTTCTGGTTGTCTCGCAATACCTTCTACGGCTTGACCTGCAGCAGTACCTTGCCCAACTCCAGGTCCAATAGAAGCAAGCCCTACGGCCAATCCAGCAGCAATAACGGAAGCGGCAGAAATCAGTGGATTCATGATGATAGGTTCCTCGCACC---AAAAAAAAATAGTTAATGATACAATCAACCAAGGAATTATTACTT--------------------ATTTGATCACTAAAAAATATCAAATCAAAGTAACT---AAAACTTAT------AAAAA---------AATAATATAG-ATAGGGATAAACCC-------TATATAAC-----TA--ATATATATCTACTAT-CACATATACATTTGTTTCTTTCATAACGGAAACCGCCC------------GCATTTTTTAGTGAATCAGATTCTAGAATAATTCCTCGAAAGATATGCAGGAACTGTGGCTGGACTTATAAA--------CATTAC--------------------ATATAGAC--ATATATCTAG-----TGT------CCCCAACCCATCCTT------------CGTAATATCGCCTATCTTTCCTCCTAGAACTCTAGTC---------ATATATGCATAT----TTCTTATTTCTATCT---------------ATATATA-TGTATATGTTCCC-------GAACCAAGTATATTTTCTCGAACCATG------CATTGCCTCAGTCGGGATAAGC------TT-AAAAAAA-GAAGACTCTTTCTAAAACTAATCAATGATGACCCTCTATGGATTCCCCTATATAAGCTGCGGCTAAAGTTGCAAAAATGAGAGCTTGAATACCGCTTGTAAATAATCCAAGAAACATGACAGGGATAGGAACTACTAAAGGTACTAAAGAAACAAGAACAACAACTACTAATTCATCCGCCAATATATTCCCGAAAAGTCGAAAACTCAGAGATAAAGGTTTTGTGAAATCTTCTAGGATGTTAATTGGTAAAAGGATTGGGGTTGGTTGAATGTATTTTCCAAAATAAGCCAATCCTTTTTTGGTAAGACCCGCATAAAAATATGCCACGGACGTGGGTAAAGCTAAAGCAACAGTAGTATTTATATCATTCGTGGGGGCGGCCAACTCTCCATGAGGTAACTGTATGATTTTCCAAGGTAAAAGAGCTCCGGACCAATTAGAAACAAAAATAAATAAGAACATGGTTCCAATAAAGGGAACCCAAGGCCCATATTCTTCTCCAATCTGAGTTTTGCTCAAGTCTCGAATAAATTCAAGGACATATTCAAAGAAATTCTGCCCGTCGGTCGGAATGGTTTGTGGATTCCGAACAGTTATGATGACTGACCCTAATAAGATAGCAATTACTACCCAAGAAGTGATAAGTACTTGAGCATGAATTTGTAAACCTCCTATTTGCCAATATAAATGTTGGCCTACTTCTACACCTGATATATCGTATAATCCTTTGAGTGTTTTAATGGAACATGGTATAACATTCATATTGCCCTCTGACAGAAATCGAACTT--------CAAAAAATTATTTTAATTCAAC--CATCCCTTTTTCAACTTATCTACTTT-CATCATTAATCAT-------ATATTTTAAATACCAAGAAATCACATAACATAATAT------CCCACATTTTA-----TCTC-T------TTTAAAAAATTCAAGACAAGA-------ATAGTAACCAATCTAAGAAATCAAA-ATAATTAACTA-----------------ATCTTATTATTCTTAATCATAACATAATCATAATCAACGACTTCTT-----------ATATAGCTAGAACGACCCTCACAAATTGCGGATACTAATTTGTTAAGAATCAATCGGATTGAAGCTATAGCGTCATCGTTGGCTGGAATCGAAATATCTGCAAGATCCGGGTCACAA-----TTTGTATCGATTAAACAAATTGTTGGAATTCCCAAAATGACACATTCTCGAAGAGCCGTATATTCTTCTTGCTGATCAATGATGATTACAATATCGGGAAACC----CAG-------TC-----------ATATATTTGATCCCACCCAGATATGTTTGCAAAGTCGATAATTTTATCTTCAACATTGCTACAT-CTTTTTTAGGGAGTAGGGAGACAGTTGAGTTTCCCCATCTTTTGTTCTGCTCT---TAAGTCTCTGAACTT------------------------------------------------------------------------------------------------------------ATAATGACATCGAGCCCTT-----ATTGCAGCTGAGACTACT-----AAATCCGCTGCTTTATTTTTGGTACCAACCATTATCAAGGTTT-------------------------TTCCTCGACTTGCTGCATCAAAAACGAAATCACAGGCTTCTGATAAAAAA-AAACAGTTCTAGTAAGATTTGTAATA------------------TGAATA----------CCTTTACGCTTTGCAGAAATGTAAGG----AGCCATTCTAGGATTCCATT-----TTTGAGTACCATGACCAAAATGTACTCCCAACTCCATCATCTCTTCCAAATGGATGTTCCAATACCTT-CTTGTCATTTTTCCCACGCTTTCTCTATA---TTTTTTT---TACA----AATAAATAATTGTTCCTATGGAACCTTCTACCGAGGTTGACCATTGATACATAGTCCAAATCATTCA--------------------TTTTTTTTTATTACTTACTTCATTTTTTT-------------ACTTACCAAAAC-------TAGAAAGGAAAAAGAAAAAATCTTTGTTTAGGTTAGGAATTCTGAAATCGCGAAAATAAATTTTATAA-TGTGTCATTGTGTCATGGAAA----TTGGGCTACAAGAAC-AAAAAAATTCTCGATGGTGTAACAAAATATCTCTCATTTCCAACTCGAATACATTTTTCTTTTTTATTTCAAAATGAATGTTTTTGTCTTGCCTTGAACGGTGCACTAATTTTTTAAATCCGGTACCGATAGGGATAATTCCCGCCAGAACAACATTTTCTTTCAGACCCTTCAACCAATCAATACGCCCCCGTAGAGCAGCTTTTGCTAAAACTCTAGCAGTTTCTTGAAAACTTGCTTCAGATATAAAGCTTTGAGTATTCAGAGACGCCCTCGTTATTCCTAATAAAATTGCCCGATAACAGATCGTTTCATCTAAAGCACGCCCTGCTCGTTCCGCTCGCAGCAATCCGATTAATTCTCCAGGCGAAAAAACATTAGACATTCCGTCTTCTGAAACCAACACTTTTGATGTTACTTGTCGTACAATAATCTCTAGATGCCTATTATGGATCTGCACCCCTTGGGATCGATAAACCTTTTGGATCTTATTAACCAAAGAGATATGGCTTTGGGCTATAGTTAGCTCAGCTCCAATTAAGAATCCCCAAGGAATTCCAAGAATTCTTGGTATACGTTCGTTCCAACCTTCAACTCTCCTTTCAAGGTTCATCGATATGGAACCAATCGAACGCACTTCTAAGATTTGCTCCACTTTTGGAAGTCCTTGCGTTATGTCACCAGATCGGGATTTTTCATATATAAATGTAACTAATGTATCTCCTTCAGAAAGGGTTTCTCCGTAATGTCCGTGAACGGTCGCTCCTGGAGTAGCCAAATAGGGCTTAGCTGATCTTATAACTAAGGAATCAACATGAACAATGAAAATTTGACCAGATTTTTTTATGTGTGTTCCATATTTAACTAGACATAGATTTTCACAAATAAATTGTCCAATGCTAATTATTGTGGATGTTTCTTCACAATAATTGTGATGTAAAAAGCACCAATTCAAATGGGATGGATTCAAAATGATGTTATTGCATCGGTTGGGATTATAAATCCTTCTATTTTCATCTATTAAACAGTATTTAAGTACTTCAAGTACTTGGAAAGCCGCTTTCAAATTATCAAGTATCCTATATTTGTTTACCAAGATCTGATTATGAGTTATTAAATAGTAAGCTGAATAAAAGTTCACTATTTTAGATACAATAGTACCTAGGGGACCCAACAAATCCCTAATTAGAATTATGGAATTCCATTTTTTTGCGGTGATGTTATATTTCGAACCATTGACTGGACATGGACCAACTCGAGAACAATGGAATGATGACAAAATTATCAAAG---------CCTTATTTTGATTCAACAATGTACCAATAGTTGCTTGATGCTGAGTAACTACTGAAATCTTCACTTTAGAAATAGAAAAAAAAGGGTTGATATTGGTGCAATCTAATCCATTATCGGGAATCAATCCTGAACCCGTCGTATGATACCTTTTTCCGACATATGAAATACTAGACT------TTACTAACTCAATTATTATGAAATTTTGAATCAGATCATTTACCCTTACCTCAACAAGAGAAGCATGAG------TTTCTTCTATAGAACCATTTTTTTCTTGGTCCCAATTCAATACTAAGCAAGTCCGAACTAATTGAATACTTGTGTGAAAAATTCCGCGAATTGACTTTCCATTTCCATAAAGAATATAATTGACAATTCGAAGTTGGACATTATCTTTTTCCTGCAAGAGATCTTGAGTGAAAAGTTTTGCTAAATTTATCCCATCAGTTATTTCATATGTGATTACGGGCCGAACCAAAACAAAATACTTTTTTTTAATGGGTGTGATTCGTTGGACATAAATCCAATTTTTCAAAAT------TTTTGATTCCTTA---------------GAAATTTTTTGTTTCATTCCCAGTGGTATTAAAATGCCGCTGTGTCTAGATATCTTATCTGTCTCTCCGGGAAAATGAATATCTCCAGAAAAAATTTGCAGTTCAATACTTTTTTTTTTTCTCTCCATTCGGACTAATCCACCTACTCGGCTTCTTGTATTTGTATTTAAAGCGAGTTGTGTATCTACTTCAATGATACTATTGTTCCGTACGATTAGGTACGAGGATCCGGGTAAGATATGCACCTCTTCGGGAATAAAAAAAAACCGATCCACTTTCATTTTGTATTTTGGACTAAATTCTTTTGTTCCCCGATACTCAATCAAATCTTCTTTTTTTACGATTGAATCCACCTCTACGGCCCCATATTTAGTAATTCCCGAACTCTTTCTTCTATATTGTGGATCGTCAAAATAAGCAAGAATACTATTTCTATGTAAAATACCATTTGTGGGTATTTCAATCGAAATACCAAAAGAGGGTATTATTTCTTTCTCTCTTTCTGGATCAT------ATTGTAATGGAATGAGAAATCTATTTCTTCGCCTTTTCGCCAATAAATCAAAATTCTCTTGGAGAATCGAAGGATATATGAAATCCAAATGCCTATTGGAGATGATTTGATCAAGTCTTGAATAGTTCCAAA------TTTCTCTATCT------TTTTTAACAGAAGGATCCAACAATTTATGCCTTACTTGATC------------------------------ATTCGTAATTGAGAAGTCAGAGATATATCTTTCGTCGACAGAAAAAGAATGCACATTTATTTGATCTTGATCTTTGTGGAGTGAAAAAGACACTATACTGGATCTGCACGTACCTCCTGCTAATAGCCATAAATGACTTGTTTTTGGTAATAGATGCACATTACTATATGTATATTCGGGTGCATGGTAGACATTGGTACTCCAGTGCATTTCTCCCTCTGATTCAGAATAAATATGTTTTCGGACCTTCTCTTTAAAATGAAAAGTAGACGTTCCAGTACGAATCTCAGCAATAACTTGTTCAGATTCTACATATTGATCATTTTGAACTAAAATCAAACTTTTGGGAGGAATATTCACACTATGTAGAATATCCCGACTCTCAATAGTTACACACAAGTCTATAGAACATATAAAAGCAGGATGTCCGTGACGGGTACGTGTGGGATGAACCAAATACTCGTTGAACTTTATTTTTCCGTTAGAAGGAGCTCGTACATGTTCGGCAGTACCGCCCGTGAATACTCCACCCGTATGAAAAGTCCTTAATGTTAGTTGAGTCCCTGGTTCCCCAATTGATTGCCCCGCAATAATACCTACAGCTTCCCCCAATTCGACGAGATCGCCGTGAGTGGGACTTCTACCATAACATAATTGACAGATCCAAGATGTATTCCTGCAAGTAAAGGGGGTTCGAATATATATTGGTTGTGCTCGAAAAGTTATGAATCGATTGGCAAGTCCAATCCCAATATCTTGATTTCGAGTGGCAATGCAGCGCATCCCCATATATATATCGTCCGCCAATACACGACCAATTAGGGTTTGGACAAAAATTTTTTCTGTCACCCCGTTTCGAGGACTCACGGAAATACCTCGGATAGTACCACAATCTGTTCTACGTACAATAATGTGTTGAACTACTTCAACAAGTCTACGCGTGAGGTATCCAGCATCTGATGTTCGTACAGCAGTATCCACGACTCCTTTTCGAGCTCCGTAGCAGGAAATTATATATTCTGTCAAAGAAAGTCCTTCACGTAAATTGCTTTGAATGGGTAAATCAATCATTTGTCCTTGGGGATCCGACATTAATCCTCTCATACCTACTAATTGATGTACCTGAGATGCATTTCCTCGAGCTCCCGAAAAGGACATTAGATGGACTGGATTAGATGGATCAGTCAGCCGAAAATTAGGATTCATTTCTTGTCTCAAATATTCACTTGTGGCATACCATATCTCAATGGATTGACGTAATTTTTCTACCGCGTGTACATTCCCATAATGGTGGTGTTTCTCCAAAATAAAACTTTGTTGTTCAGCATCTTGGACTAACCATCCCTTAGAAGGTATTGTTAAAAGATCATCAATCCCTAATGAAATAGATGTAGCAGTGGCTTGTTGGAAACCCAAAGTCTTCATTTGATCCAGGATATGTGATGTATATGCCATTCCGAAATGATCTATTAATCTGCTAATAAGTCGTTTCATAGCAGTTCCATCTATCACTTT------ATTGTGAAATACAAAATCGGCCCGTTCTGCCATAATTACCCCCATATTCCGCTGA-GTAGGATTCGACAATGGACTTGAGTCAGTGATTCGAAAACTTCCTTTCCTCAATCTTAATTCAC----------ATAGCAATTA--AGCAATTCTTAGAATACCGATG------AAATTGGATAAACCCGATTTCCC-----AAGGAAGGGCGTCTAATCGAATTTATTTATTTAGATAGTGTATAAATATTAGATAGCGTAT-------------------------AAATATTAGATAGCGTATAAATAGGCCCGACAAAACCCCTGTATGGCTTCTTCTATTTCTCGATAAAAAGAAACATGACCAACAGTAGTTCGAATATATATACAACAGATTTCCT------------------TTTTCATACTTCCTACTATTAGATAGTGTCCATAAATCTCATGATAAGTACCAAAAGATTCATATTGAACTTCGATGGGAACCTCTTTTGAGCCAATGACACGTTGATCTAGTCGCCACCGGAGCCAAAAGGGACTATCTAATTTGATTCGTTTCTGCCGATAAGCCCCAAGTGCATTGTAGGAACTACCAAAATAAGGTTCTTTTTCTTTCGTATACTCATAGTTATTAT------TGTCAACTGTTTTATTTTGGTAGTTTGCACAATTATATGGATTATACCTATTTTCACAAATACCCCGCCGATTCCCCATCGTTAATACATAGAGTCCGATAAGCATATCTTGACTTGGTACAGAAATGGGATCCCCAATAGCTGGAGACAAAAGATTCATATGAGAAAACATAAGTAAACGGGCCTCCGCTTGAGCTTCCAAAGATAAAGGTACATGAACAGCCATTTGGTCCCCATCAAAGTCTGCATTGAAGCCCTTACAAACTAATGGGTGTAAACAAATAGCGCGCCCCTCCACTAAAATGGGTTGGAACGCTTGTATACCCAATCTATGCAGGGTAGGTGCTCTATTCAACAATACAGGATGCCCCTGCATAACTTCTTGAAGTATTTCCCATACAATCGGTTCTTTTTCCCGAATTTTACTTTTCGCAATCCCTATGTTAGAAACAATATGTTGTCTAATTAGACCACGAATTACAAATGTTTGGAAAAGTTCTATTGCTATTTCTCGAGGTAATCCACATTGATGTAATGAAAGCGAAGGACCGACGACAATGACGGAACGCCCCGAATAATCGACTCGTTTACCAAGCAGAGTCTCACGAAATCTTCCTTCTTTGCCTTCAATTACATCTGAAAATGATTTGTAAACTTTATTATGACCATCCCTCATTGGTTGTCCGCGTATCCCATTATCAAGAAGTGTATCCACAGCCTCTTGTACTAATTTTTCCTGACACATTACTAATTCCCCTGGCGTAGACCTATTTGTTGCTAATAGATCAGTAAGAGTATTGTTCCGATAGATAACTCTTCTATAGAGTTCATTAATATCTGAACTCATTAGTTTACCCCCATCTATCTGAATGATTGGTCTCAACTCAGGAGGAAGGACTGGTAATAGACACAAAACCATCCATTCTGGTTCTACATTTGTTCGGATAAAATGTTTAGCTAATTCCATGCGTCTAACCAAAAAATCCTTTCTTCTTCTAATTTTTCTATCTTCCCATTCGTTTTCAGCGGATTCTTCGTCTCCTAATTCCTTCCATTCTACCAATGAATTTTCTATAATAATTCGCAAATCTAAATCGGCTAATTGTTCTCTGATAGCACCTGCTCCTGTAGAGATTTCTCGGTTTCGAAATGTCTCAAAGCCTTGGGTAGTAAAAAAAAGCGGGATGCTGTATTTCCAGGATTGGATTTCATACTCGAATAAGCCCCGTAATCGTAGGAAAGTTGGTTTTTTAGCTATGGGCCTAGCAAAAGAAAAATTTAGATAGGT---TCCTATAAGATTGGAT-CCCCCTTTGAAAATCGGACGTGAAGGTTTCCTCTCATCCGGCTCAAGTAGTTATACCAAA-TAAAGAAGGGAG-----TTTTT-----TTTTACTTTGTTCAATAAAAAGAAAACCCTACAAAGAACTACTCTTTACTCAAGTTCCCCATCCAGTAAGGACCAACCCTTTA-ATTAATTCA-----------------------------------------------------------------------------------------------------------------------TTTTTTTTTACTTTCACTTTTGAACTTTCTGAATTTTTTATTTACGAC------AAAAT--------AAAAACGAAATGTGA------AATTTTTGAGTAGTCTACTTCCCTTCAAATGATGAACCCTCCTTTA-------AATTA-AAGGAAT-ACTTTGGGACTCGTAAGGGATTTGCTTGTCTATATATCGTTTCGTTCCATTCGATCTTTTAGGTCCCTACTTACCTCGACGGCTATGTCATTATGCCCCTTGAAGCATATATGCGATAAATAGACTTCTGTAACCATGTCATATTTACTTGTTTTAACAGAACCTCTCT------CTAAAA------GAAATGGAATGGCACATTCCACTAAAAAATC------TTTT----TTTCACGAGGTATAACTAATAACTAGCAATTCCTATTTAGCTGGTACAGAATCGACCATGGATCAATTCCCCCTTCATTT--------------GGGAATATTGAATACACCCATA--------------------------------------------------------------------------------------------------------------------------------------------------------------------------------ATTCTGAGCTCCATGTTACTCCTTCCAAGAACCATGTCAGAGTCGGGGGCATCCCAATCAGATTGAATGGGATGACAGTTTAGTAGTGCAAATCTGTAAAATGCGAATTTCGATCAAATCACACATCGCAGTATACTAGGCCTTCTAATTCCTTAAGGGGCTTATCTAAAAGATTCGCGATATAACTAGGAAGGCGTTTCAAATACCACACATGAGTTACTGGACATGCGAGTTTGATGTATCCCATTTGATATCTTCGTATCCGAGAATCAACAAATTCCACCCCGCATTCTTCACAAAATTTCGGGTCTTCTTTTTCCGCTCCGATCACTCGATAATTTCCACAAGCACAAATTCCACTTTTTATGGGTCCAGAGATTCTTTCACAAAACAATCCATCTTTTTCCGGTTTATTGGTTTTATAATGAAAAGTATAGGGCTTTGTCACCTCTCCAACTATCTCCCCATTTGGTAGGATTTTGTTGGCCCAAGCCCTTATTTGTTGAGGAGACACTAATCCAATTCGAAGTTGTTGATGTTTATACCGGTCGATCATAGAATAGAAATTCTGATTCATTCGGATCAAACTTCCTTCCGATTAATCTGAAAATTCTTCTCAGATACAAGGAAATGGTTCAGTTCCAGAGCCAAAGATCGTAGTTCTCGAACGAGCAATCGAAAAGATTCTGGGGCATCCTCAGGATTAGGTACTGTTCCTCCAATGATCGTAGCACCAAGTAATTCTTGACGAGCTCTAATATGATCAGATTTATAAGTAAGCATCTCTTGTAAAATATGAGCAACACCAAATCCCTCTAGAGCCCAAACTTCCATTTCCCCTACTCGTTGCCCCCCTTGCTTGGCCCTTCCTCTAAGGGGTTGTTGTGTAACAAGTGCGTAATGCCCACTCGAACGTCCATGGATTTTATCATCAACTTGATGAATTAATTTTAGGATATAGGACTTGCCTATTAGAACAGGTTGTTCAAAAGGATCTCCAGTTCTTCCATCAAATATTCTGCTTTTTCCCGGAAACTCGGGTTCAAATACCCATGGGTTTTTTGTTTGCTTACCGGCTTCATATAATTCGGAAAACACTAGTTTTCTCGAAGCCTCTTGCTCATATCTCTCATCAAAAGGTGCTATTCTATAATGTCTCTTTAGTAGATCCCCTGCTAACCCGAGCGAACATTCAAATATCTGTCCTACATTCATTCGTGAGGGTACTCCTAATGGATTGAAGACCATATCAACAGGTGTTCCATCTTGCAAGTAGGGCATATCTTGTCTAGACAAAATTTTAGAAATGATACCTTTATTCCCATGTCTTCCAGCTACTTTATCACCCACTTTGATTTCACGTTTCTGTAAAATATATACACGAATCTTTTCTGGATTATAGCTGGAACCTGTCTTTTTCTGGATCCATCTCACATCAATAACTCGACCTCTTCCGCCTATAGGTAGTTTTAGAGAAGTTTCTTTTGAAGTGGATACCTGAATGCCAAGTATGGCTCGTAATAATCTATCCTCGGGGGCATACGAGGATTCGTTCGCTATCTGAGGTGTTAATTTACCTATTAAAATATCGCTGGTTTCTATCCAAGATCCCAGCATTACAATTCCATTTCTGTCTAAATTTCGGAGTAAATGAGCCTCTAAATGGGGTATTTCCTTAGTAATTCTTTCGGGACCTTGACTTGTCACATGAGTCTGAATTTCATATTTCCGTATGTGAAAAGAAGTATAAATATCTTCACACACCAACCGTTCGCTAATTAGTACTGCGTCCTCAAAATTGTAACCTTCCCACGGCATATAAGCTACTAATACGTTTTTTCCTAAAGCGAGTTCCCCACCAACTGTAGCCGCCCCATCCGCTAAAATTTGCCCTTTTTTAATGCATTTACTCTGCCGAACCTGAGGTTTTTGATGCATACAAGTATTTTTGTTGGAACGTTGATACATAACTAATGGAATGTTTATAGTGTCCCCATTACTTGATAAAATGATCTTGTGAGTATCAGTATAAATGATCTTTCCTTCGCGTTCAGCTATAACAGACACCCCCGAATCTAGAGCCGTTTGGCGTTCTAGCCCAGTTCCAACAATGCACTTTTCGGATCGAGAAAGAGGAACTGCTTGGCGCTGCATATTAGAACTCATTAAAGCCCGATTCGCATCATTATGCTCGATAAACGGAATGAGGGAAGCTCCAATAGAAAAATATTGGAAAGGGAAAATACTTCTAAAACGAATCTGTTCCCATGCAATAGTCAAAAATTCTTGACGGTATCGAGCCGGAACAACTTGTTCTTCTTGAACACCCCGATTCAAGGCCAAAGAATTTCCTGCGGCTACCATATAATATTCATCTCTATTGGGTGATAAATAAATTATCTGTGCCTCTTTTGATCTCTCAGACATTTCATAAAGCGGACTCTCTATAGATCCCCAAGGACCAATCCTCACATGAATAGCTAAAGATCCAATAAGTCCAACATTGATTCCTTCAGACGTATCAATTGGGCAAATACGCCCATAGTGGCTCGGGTGGATATCTCGTATCCGAAAGCTAGCAGTTCGTCCCGTCAATCCTCCAGGACCCAAATAACTCAATTTTCGCCCATGAACAATTTGTGTCAATGGATTAGTTCGATCCAAAACTTGAGATAAAGGGTGTAGGCCAAAAAAGGATTCATAAGTGGTTGTTAATGAAGTTGAAGTTACCAAATTTTGAGGAGTCGGTATCAATTTATGTCGGATTGCTCCACATATAGTTCCTCGAATCGAATTTTCTAAACGAACAAGAGCCAATCCGAATTGATCTTGTAACAGATCTGCTACAGAGCGAATACGTTTATTTTTCAAGTGATTCATATCGTCAAATGTACCCATTCCAAATTTAATTCCGATCAAATGATCCGCAGCAGCCAATAGATCTCGTGGTAACAAAAATGTATTGTTCTGAGGTATATCAAGATTTAGTCTCCGGTTCATATTTCGTCGACCAATCCTTCCTAATTCACATCTTTGTTGAAAAAATTTCTTTTGTAATTCCTTACATAAGGACTCAGAAAATACCGGATCCCCACCGACACAAGCAAATTGTTGATAAAACTCCAAAATGGCATTTTCTTTTGATCCAATCTTTTTTTTCTCCTTATCATTCGAGAAAGACAAGAAAATTTCAGGGTAACAAACATTATCTAGAATTTCTCTTAGATTTGAACCCATAGCTGATGATAAAACTAGAATAGATATTTTTTGTTTCCTACTTACACGTGCCCATATCCTTGTTCTTCTATCAATTTCTAATTCCGATCTTCCTCCCCAATCTGATATTATAGTGCTGGTATAGACAGAATTTCCGTTATGATCCAATTCTGAACGATAATAAATACCGGGACTTTGCAATATTTGATTGATCACAATTCTGTATATTCCATTTACTATAGAGGTTCCCAGGGAATTCATTAGAGGAATGTTTCCAATAAAAACAGTTTGTTGTTGCATATCCCTACCGGTTTTCCAAATTACTCCCGCAGGGACATATAATTCAGAAGAATATGTGAGTGATTCATACACAGCATCTCTTTCCTTTATCAGGGGCTCTACCAATTGATACCTTTCCACAAATAATTGAAATTCCATTTCTTGATCTCTATCTTCAATTTTTGGAAACTTATGAAATTCTTCCGTCAAACCTTGATTAATGAACCTACAAAATCCCTCAAATTGTATCTGACTAAATCCAGGTATTGTGGACATTCCCTCATTTCCATTCCGAAGCATCTTAATCTT-AAGTTTCCTATTTA-TTTTTATTGAAAAAATTCTATTATTG---ATTCACTATTCATCGAACTATATGGATCGACCTAG-----CAATAAT--AGAATGTATATTCTGTTTACTGAATCACATAAAATTTTAGTCAACTCCATATATCTAT------TTCAAACGTATGAACGGAGACGGGACGGCGGAATAAATAACATTTTGGGCGCAAGTTCAAATTTTCGACGGGT--------ATAAATTCGAAATAAATT---------------GATAAAATATT------TCTGG-A-AAAAAAATTCTGTTACTTACACTT------ATGGAGCCTTGTATAGAATATCAAAATTGATCCAACTTCTACCTAACGTATTAGTATAATATTACGATCCG-ACGGGATACCCCAAAAAGGAATGATTGAGATTGAATCTCCCC--------TATATATTTA--------------TATAAATGAGATA-AAGACAGAAT------AATCAGAA-GTAGTATAGA-----GTTTCCC-----------------CTTTTTTAACACAAAAAATGCAATTTCA-----TGTTCAAA----------------ATTGGCGGG-TTTG----TTTTGGTAGTGAGGGAAATTTATAGAATACGCTTGAAT------TGCGT------AACTTAATATAAATATACTCAA--------------------------AATAGTATTTATTAAGTACATGTTG----------------ATACGACTATTTAT----CCATATATCACATCTTTTCTTGCAATTTCTGGGGCAACATTAACATGGATCAC---------ACTCCACCAAAATTTGTA------TTTTCTATTCAATATTTCAATCTAT-TTATTCAATGAA-AAATGGAAA-------------TCTAGGGATA-----------------------------------------------ACAA----TTTGTGTTTTGGGGTTTACATATACACATATATGTTG-------------------TTATAATT-------------------GAAATTGAAAAGTCTTTTTTATTG----------------------------------------------------------------------------------------------------------------------------------------------------------------AAAAAACGAGATTAGTC------------------ATAAATCGGTCATAAATAA--------------------ATTTTCTTTTTCCAGTCAAGGAAATAAAATTGGATCTCCG------ATA------AAAATTGAAGAACCATTCAC-----TAATTTCAA-T---TTAAAGACTAATTTCA-------------------------AGTAAATTGTTAATGGTTCCAATTTGCCCTG--------AATTTTGCAGTCTGTCGCCAGAA---------TTTGACTCT-CAATAGAAAAGAAACGAGAAGAGA-------AATTTTTTAATGATGTATATA-----TATTTTG-----AAATAGAATAAATCGAAGAAAATAATGGAAACCAGATCC----ACAAAAAAAA-GAATTTG---------------TTTTTAAG------------TACAACGG----------------------------GATTCAAGAT---AAAAAAAA------GA---------------GTTA-GTATTAGA-----AATAGAATATGGATAATATTTTTATCCATTTTATTTTGGATC-T-----AATTTGGCGGCATGGCCAAGTGGTAAGGCGGGGGACTGCAAATCCTTTATCCCCAGTTCAAATCCGGGTGTCGCCTGATCAACAAAAGA------TTTTGGA-----TTTCTTATTCTGCCGATCTAATTCGATGAATTATTGCTCCGCAAGAAGCGTAGGCAAAGAACTAAGTGGGCGTGTCA------A------TACTTGATTTTTATAAACTATAGCATAGGTTTTAGAAAAGACTGTAACTT-----------TTTT-TCTTAAAATCTGAGTCTAGCCCAA-----------------------ACCAAATCGGCAGTAATAGGGATGAAGCAAAAACCTCAGTTATTAAT-----TTAATGATTGGTAATGATTGATTCTCACCATTT-----ATTTTC-ATT-----TTTTTTTAATA--------AATGGTGAGAATCAATTCCAGAATGGAATTTAAGAACTAAGGTCGGAAATATCGAT-----ATACAAAGATTCCTAAGAGGCACCCCAT--------TTTTACTAC-TAAAATC------------------GAAGAAAAGATTATACAAAAGACTAGCATATCC----AAATTTC-----TGAAACAATTTTAA----------------ATTTTAAGTAGCGTCTCGTG-----ATTCTGTTGGATATT---AA--ATTAGATTGGATACAATGATGGGAAATAAATTTAGGGCTTGTGGAAAGGCACGAAGA---------------TACTTTGTATTTAAACTCACGAAAGGCTATGAGTGCTCAGACATA--------------CAATCAGAATAGTTAGTCAACTC--------------------------TTA--------------------TAGTATAGAGT----AAAGGTA----AA--------AAT------------------------GAAAATATATATATATATATATGTA-------TGTAGTAATAGTGGCAGTGGGTTCTACC----GACTCTTTCATAG-----AAAGACAGTAAGCTTAGATCAAATAGAAAATAGAGGTATCTGATATATAGTTATC---------------------------------------------TAT-------------------------------------------------------------AGAAAAAGCACATGTATCATT----TTTTACTTAATACTTC---CTGATTCTACCGGAAATCCGAAAATATTG-----AACTTGTTGCAAATGTATTCATTGAATTAATTTGGTTCATCAATAGTCTTAAGTCAGAATCCTATTTTGACTCTGTGCCATTGATTCCACTATGATTATTAAATAATAATAGAATAATTCCTTCATAGAAATAGGGTACATAATTTACATGGATATAGTAAGTCTTGCTTGGGCTGCTTTAATGGTCGTCTTTACATTTTCCCTTTCACTTGTAGTATGGGGAAGGAGTGGACTCTAGTGCTG----TGGGCACTACA------AATACTAAATTGAGTAATCGATTGCTCAATCGAACTGTATCAATTCTT------TATTGATCGTTTTACG-AAGCCTTACC-TT-------------------------------------------------------------ATTGTATTTTGAAACTAAAATCT-------ACGCATAATAA-------------TAATAAGAGATTCTTTCCAACCTAATTT---------TGACTA--------A---------------------ATAGTCTATATT--------------------------------------------------------------------------------------TTTTTTTCTAAAAG------------AAAAGCCGTTCTGTTATTATGACACTATATATTTTCTTTCCACTGTAAGCGAAACGATTAGTG--------------------------------------------------------------------------------------------------CATTTGTTTTA-----AAC-----TTCTAGAAATTCAAAT------TTTTTGACTCATCTCA--------TGTTTTGTTTAAACATGAAAAACGACCAACTTTACTCTAATCC-----CTTTTCCAAATCCGAAGAAGTTATCATATAACTCCGCGGATCATCCATTAATTGTTCAATCAATG--------ACTTCTTGAGATG---------AAAAAAAAGAAATCG------AATTCGAGTTT-------------------------------------TATCTTATCTA---TATGTACATCTAATA-----------------T--------------ATACATATTGA-----------AATTTTATCTA-TATGAAGCC--------------------TAT------------------ATTAATAATATAGTAGTATACAATACTAGCTAG---TGTGGTAGAAAGAACTATA-----TATTATAGTTCTTTCTACCACACTAGCTTAGATAGTTAATAAGCTACTTCTATTCTGATTCCAGCTCAGCGCAATCATTTCATTTAAGACTTGACTTATTTA----TATTATAGTTTCCATTTTTTTCTTTCATTTCTTGAATC----------ATTGAATTGAACTGC------TAAGAA----------------CCGATAATTCAAGTTTCATTCAAATTAATCATTTTGGCTAACTGTTTTTACATAGATGATAAGTAAAAAAGCAGTAGGAATTAGAATAAACAATGCAGTAGCAATAAGTGCGAGAATATTGACTTCCATAATCTAATC----TTTTTTT----TTCGC-----AA-----TAACTTAACTCGGGATCTAATCCCATAGAGATTCTAAATTTGATTCCTGTAAATTCAATGGGATGAATTGTATCCGGATGATACTGAATCAGATCAATATTATGAATAACAATTTCTGATCTATCAAA----TCAATTTCTCGTTGAGAATTGAATAGTATAACATAGGGAGATCTTTTATCCATACAAAAAACCA-------------TTTTTGATTAGATCA-GAAATAACT--ATCATTAGGTTTTCATCT--TTTTTCCACTTGTTCTTTTCTATAACCTATCATCTTATCTTCCTTATACAA---------------------TTCTTC--------------------TACTT-ATACAT---------ATACATAGAATTTTGTATATAGA--------------------------------------------------ATTA-GAAG-------------A-----------TATAACCGGTATTCTCTAGGGCATACAGAGAGCCAAAC---------AAGTATAAGTGAGATGTAAAA-AAGGTAAGGT--TAGGTCTAAAAAATCGACTATTAAAGC--------TTTACCTTT----------------------------------------------ACTAAGAATAAG------AAAAGAAAGAAGCCTTGCTTGGTTTTGTTGGT------------------------------------------C-TTT-TA-T--------------TT-TATGTTATT-----------------AGTATACTC-----TTTGTTGGATTGGAGTTAGAACGTATACATCAAA-------------------------------AATGCAATAAATTGTT----TTAAATCAGTAGTTATAATTGGGG------CTAAAAAAAAGAAAA----A-TTGAGATGTTAAAAAGATGT------------GCTTTAACCT----GAAAAGTACTTC-ACCGAAGAATGAAA----TTCTATTAAGATTAAGTTCATTGTGTATCATATA---------ATAT-------------AATAAAT------------------------GAAGATA--------TTTTGTGTCTGTACCCCCCC--------------AAAATATGGGTACTCTATTCCATTTCATTGATCAAGAACAGAATGATTG-A--AAAAAAAAAG-----------------------------------------------------------------------------------AG----------------------------------TATTGGTA-------------------------------------------------------------------------------------------------------------------------------------------------TGATA-----TCTCTTAAACTTG-AAATCCAGAATA-------TAGCA-ATAGTACCAATTGTACT-------------------------AAATATATG---TTTTTC-CCCTATC-------AATTAGTACTGGGGGAAGAAAAGGAACTTCCCATATTTATCTGATGAGACACGCGAAACA-----AAAAAAAATAA---------TTTCCGCAGCGGGAATTTGTTTGATTCTATTTTGCTCCTCGTCTCCCCTTTCGC-AAAAATAGAGAAAGG--------CATTTCTCAATTCATTAGATCCTAGTTCGGGACTGACGGGGTTCGAACCCGCAGCTTCCGCCTTGACAGGGCGGTGCTCTGACCAATTGAACTACAATCCCGGCGAGGTGTATA-----CATATACT---------------------------------------------------------------------------------------------------------------------------------AG---------------------------AGTAAC-----------------TAGTGATT---------------A-TTTT---------------TTT------------------TTTATTGTTAAA--TATAAATAATAGATCTTT------------------------CAATTAGATG----AGAAAAAAATAGATAGAGAAAAATTTTTCTTTATTTCTCTACGAA---------------GCAGGCATTACCCTCTCT------TTT---------------CTGTAGGATAAATTAATTATATCCTACTC-----------------ATGGGGCGGTGAA------TTCTTGGGCCGAGCTGGATTTGAACCAGCGTAGACA-GTCGTCAACGAATTTACAGTCCGTCCCCATTAACCGCTCGGGCATCGACCCAGGAAGA-ATTCTTTCTATGCTTATTGATAATCCATGATCAACTTCCTTTCGTAGTACCTTACCCCCAGGGGAAGTCGAATCCCCGCTGCCTCCTTGAAAGAGAGATGTCCTGAACCACTAGACGATGGGGGCATATCCGCCCGACCGTCATCATACTAT-AATGATAGTATGAATAGTTTTTTGGAATT-----GTCAATATAATCTAATGGTATGGCTAGATTCGAATAGTATTT---------------------TTAT------ATTCTGATTCTAT-AGGATTT--------------------------------------------------GAATTGCAC-------------------TTTT-----------------------------------------------------TTTTTC------TTCAATTTTAACTCATTGCTTCATTTCTTGTTCAGATGAAATA-----TGCCTATCACTAT-------------CTCACA-----TTAAGTCAGAAAATTCAAAAACGAGAAAAATTGTACCCC-TTTTCT----AGGTAAATAG-AA-TTTATTTTTCCATTATTTCCATTATGAGTCTACTGCATATATA---------------------------ATGTAGTAGACTCATAATGGAAAATGGTTAAGTCATGAATTGAACA-AGCCCTTTTAACTCAGTGGTAGAGTAACGC------CATGGTAAGGCGTAAGTCATCGGTTCAAATCCGATAAAGGGC-TTTTTCATGAAACTCTAGTGTTT-GTCTTCGTTTTTCATCGGAGAATAC-----AGATATTTTTGATAGT----------AAAAAAAAAGGCAAACACC-----A--TTGTA-----ATATTTATAATATAATGAGTTCTTATTATT----TAAGTTTT---AAT--------TC----------------------TAATTAAAAAG-TTGAACA---------TT----TAATCATTATTAT-----ACTGACTA-------ATTGAA-------------CTTAGTGGATGGGGG--TTCTACCCTGTAGTGA----------------------CATAATAATCC---------------------TCTGTATATCTTATTATTTTTTATTTAAATATTCCA-----------ATAACATAAATATTCTAGATATCCAACCCCTATTTATTAATCAC-AAACCGAAATATTCCTACTTCCCTATTG-TTCCTACCAAACCTACCATAAAAATTATAACT--AAAAAAAAAGTAAGTGGACCTGACCCATTGAATCATGACTATATCGGCTATTCTGATATTTAAATTCGATATATATTAAAT-----------------------------------AAGCGGG-TTTTTTATTTCTTTTTTT-AGTTTATTA--------------------------------------------GATCACAAAAGACAAGAATTTGTCGATATTTAGGATTTGATTTTATTGTTAAT------GGGCGCT---------------CTATAGGAATAAATCG-----CTATTCTTT-TC-----------------------------------------------------------------------CGATACAT----ATAATAT---------------AT---ATAAA--------------------------ATATA-----TTTCGAAAATCCA-TTTTTCAATATCTTTCCTTGATTTCAAAATCTGATTCCAATATTGTTTTG-----TTGTTTTGTT-------------------------------------------------------------------------------------------------------------------------------------------------------------------------------------------------------------------------------------------------------------------------------------------------------------------------------------------------------------------------------------------------------------------------------------------------------------------------------------------------------------------------------------------------------------------------------------------------------------------------------------------------------------------------------------------------------------------------------------------------------------------------------------------------TCAGTTTGAACTCATGGATTTACCCAGGTCGGTTTATGAACCAATAGAAAAT-------------------------AAAAAAGAA--TTCTTC--------------------------------------------------------------------TTTTTTATTTTCGAAACCC----------ATTGTATTCTAAAGGGCATGGAACGACGAATCGTCCATACATAATTGAACTATCGTATGCCCTGAAAATGAGATGACGTGTTCGGAAATGGTTGAAGTAGTTGAATAGGAGGATCACTATGACTATAGCTCTTGGTAAAATTGCCAAAGAAGAAAATGATTTGTTTGATATTATGGATGACTGGTTACGGAGGGACCGTTTCGTTTTTGTAGGCTGGTCCGGCCTATTGCTCTTTCCTTGTGCTTATTTTGCTTTAGGTGGTTGGTTCACAGGTACAACTTTTGTAACTTCATGGTATACCCATGGATTGGCCAGTTCCTATTTGGAAGGTTGTAATTTCTTAACTGCTGCGGTTTCTACCCCTGCAAATAGTTTAGCACATTCTTTATTACTACTATGGGGACCTGAAGCACAAGGGGATTTTACTCGTTGGTGTCAATTAGGAGGGCTGTGGACTTTTGTTGCCCTCCATGGTGCTTTCGGACTAATAGGTTTTATGTTACGCCAATTTGAACTTGCTCGATCTGTTCAATTGCGACCTTATAATGCAATCGCATTCTCTGGTCCAATTGCTGTTTTTGTTTCTGTATTCCTGATTTATCCATTGGGTCAATCT---------------------------------------------------------------------------------------------------------------------------------------------------GGTTGGTTCTTTGCACCCAGTTTTGGTGTAGCAGCTATATTTCGATTCATCCTTTTCTTCCAAGGGTTTCATAATTGGACATTGAACCCATTTCATATGATGGGAGTTGCCGGAGTATTAGGCGCTGCTT---------------------------------------------------------------TACTATGCGCTATTCATGGTGCTACCGTAGAAAATACTTTATTCGAAGATGGTGACGGTGCAAATACATTCCGTGCTTTTAACCCAACTCAAGCGGAAGAGACTTATTCAATGGTCACTGCTAACCGCTTTTGGTCCCAAATCTTTGGGGTTGCTTTTTCCAATAAACGTTGGTTACATTTCTTTATGTTATTTGTGCCAGTAACCGGTTTATGGATGAGTGCTCTTGGGGTAGTTGGTCTGGCTTTGAACCTACGTGCCTATGACTTTGTTTCCCAAGAAATCCGCGCAGCGGAAGATCCTGAATTTGAAACTTTCTACACCAAAAATATTCTATTAAACGAAGGTATTCGTGCTTGGATGGCGGCTCAGGATCAGCCTCATGAAAACCTTATATTCCCTGAGGAGGTTCTACCCCGTGGAAACGCTCTTTAATGGAACTTTAGCTTTAGCTGGTCGTGACCAAGAAACCACCGGTTTCGCTTGGTGGGCCGGGAATGCCAGACTTATCAATTTATCTGGTAAACTACTTGGGGCTCACGTAGCCCATGCCGGATTAATAGTATTCTGGGCCGGAGCAATGAACCTATTTGAAGTGGCTCATTTCGTACCAGAGAAACCCATGTATGAACAAGGATTGATTTTACTTCCGCACCTAGCTACTCTAGGTTGGGGGATAGGTCCGGGGGGGGAAGTTATAGACACTTTTCCATACTTTGTATCTGGAGTACTTCACTTAATTTCCTCTGCAGTCTTGGGCTTTGGCGGTATTTATCACGTGCTTCTTGGACCTGAGACTCTTGAGGAATCCTTTCCATTCTTTGGTTATGTATGGAAAGATAGAAATAAAATGACTACAATTTTGGGTATTCACTTAATTTTATTAGGTATAGGTGCCTTTCTTTTAGTATTCAAGGCTCTTTATTTTGGAGGCATATATGATACCTGGGCACCCGGGGGGGGAGATGTAAGAAAAATTACCCATTTGACACTTAGCCCAAGTGTTATATTTGGTTATTTATTAAAATCCCCTTTTGGGGGAGAAGGGTGGATTGTTAGTGTGGACGATTTAGAAGATATAATTGGAGGACATGTATGGTTAGGTTCCATTTGTATACTTGGTGGAATTTGGCATATCTTAACCAAACCCTTTGCATGGGCTCGCCGTGCATTTGTATGGTCTGGAGAGGCTTACTTGTCTTATAGTTTAGCTGCTTTATCTGTCTTTGGTTTCATCGCTTGTTGTTTCGTTTGGTTCAATAATACCGCTTATCCTAGTGAGTTTTACGGGCCCACCGGACCAGAAGCTTCTCAAGCTCAAGCATTTACTTTTCTAGTTAGAGACCAACGTCTTGGGGCCAACGTTGGATCTGCCCAAGGACCCACTGGTTTAGGTAAATATCTAATGCGTTCCCCCACAGGAGAGGTTATTTTTGGAGGGGAAACTATGCGTTTTTGGGATCTCCGTGCTCCCTGGTTAGAACCTCTACGGGGTCCCAATGGTTTGGACTTGAGTAGGCTGAAAAAAGATATACAACCTTGGCAAGAACGACGTTCGGCAGAATATATGACTCATGCTCCTTTAGGTTCTTTAAATTCTGTAGGTGGCGTAGCTACCGAGATAAATGCAGTTAATTATGTCTCTCCTAGAAGTTGGTTAGCTACCTCTCATTTTGTTCTAGGATTTTTTCTATTTGTAGGTCATTTGTGGCATGCGGGAAGGGCCCGTGCAGCTGCAGCAGGATTTGAAAAAGGAATCGATCGTGATTTGGAACCGGTTCTTTTTATGACCCC-----------------------ACTTAGCTGAGAT---------------TTTTTTCTTTATATCTATTCTATCG----------TTTTTTTCTGTTCTGGCTCGGCTATCC-------CACTTAGCCGAGCCATGCTCCTT-------------------------T--------------ATTTTATGAAAGATAACAAGTCAAT--------------------CCAAACGAATAAAGAAAAAATGGAATTCC------------ACAAGAAAGAAAAAGGAGAGAG---AGGGATTCGAACCCTCGATAG-TATCAAAACTATACCGGTTTTCAAGACCGGAGCTATCAACCACTCAGCCATCTCTCCTAGAGGTAATCTCCATTTTATTCCTACGAAT---------------------------AGAACATGACCATATGAGATGATACACTAACTACCTGTA-----TGTAGAAACCTCCTGGATTGAATATATGTTTCGATATATCTACA----T-GTATACTA---TTATAT---ATATAATAATATTATAATATATATATATATTATATATAC---ATGA-----TATAGTATATTATATCCG-------------TTTGTGAAATAATTACGA----AA-------CTCCCTTCGACTCCATGTCCGAATAAAATAAAGTGGTAATAAGTTCTAAA-GAATCAATTGATTGATTCATGGTAAAAT------CCCTCCACGATGCATTTTATTCCAATTTTAACGAAGC------GGGGGATC----AAATGGTATAGTTCATTTGTTGGTAGCTTGGAGGATTTAAAATATGACTATTGCTTTCCAATTAGCTGTTTTTGCATTAATTGTGACTTCATCAATCTTACTTATTAGTGTACCCGTTGTATTTGCTTCTTCTGATGGTTGGTCAAGTAACAAAAATGTTGTATTTTCCGGTACATCATTATGGATTGGATTAGTCTTTCTGGTAGCTATCCTTAATTCTCTCATTTCTTGAACTTCTTTGGCATTTTCCCGACCCCAAAATGTCATTCTTTCTCCAAATTTTGG-------------------------------ATTGTGAGACACATTTCAACTTAAATTCAAT-------------------------------------------------------------------------------------------------------------------------------------------------------------------------------------TCTTAATT-------GGAATCTTACTTTACTAGTA---------------TTTATCTATGGCCCTGCGC------AAATATGATCCAGACGCATATATGATATATCATATATGTCATATATGTGTGGACATATG-CGTACGTTTCGGGAATGA-------AAAA------ATGCGGATATGGTCGAATGGTAAAATTTCTCTTTGCCAAGGAGAAGATGCGGGTTCGATTCCCGCTATCCGCCCATGATGAAGTAATGTATTAT--AATAAAA-------------------------------AAAAAAA--------------------TGAAAAATTCAGTATAAAAAATTCAGTATATTCT------ATTATAATACTATT---------------ATGATACTTACTAT-AATGATATTATAGTAGTTACTATAGCAC-TTCTAT-TTA----------------------------------------TTTTTAT----TTTATTGTAGTAGTTT-TATCTTTCCTTTTGTTCTTGTTTCCCTCGCATC------CAAAAACAAAAATAGTCATTATCATTAATTACTAGTTAACAGAATAACATAACACCTAAAAATAAAA----CAT----TTTTTTGTG----------------ACAA--AAAAATGTTGCGGAGACAGGATTTGAACCCGTGACCTCAAGGTTATGAGCCTTGCGAGCTACCAAACTGCTCTACTCCGCGCT-----AAATAACTAGGAACTAACGGGTCAAGAAAGATTGGATATG-CCCTCCACCATATCTATACAAATAGAATAGTCTATTTATACAAAATGGTAAAGAGGGCCCGGCCCCTCTATGATCATA-GATCATAGAGATCCGTACAAACAATAAACGCGATTTTTATCCTTACCAACTGGATCTTGTTGCACCGGGTAACAAACACGCATCAACTATTTCTCGAAGTACGTGCCCGGATAGTCCAAAGTCTCGATAGTTAGCTCTGGGTCTTCCAGTCAAAAAACAACGTCGATGAAGACGTATAGATGCGCTATTACGCGGTGAGGATTGCAATTTTCCATGAATTTCCCATTTTTCACTCAACGACGGAACCTTGCTTATTTCTTTTTTTAAGGATCGACGAATCAAATGATATTTCTGTTCCAATTTCTGTCGTTTCTTCTCCCTCTGAATCAAACATTTTCTTGCCATAATGTTCAGTTCCTATTATTATCAATAATACAGTTCGGATCCTAGATGTAAAAATAAAAG-------AAGGGGGACCCCCTCTTCATCGAAAGAAATGAAATTGTTGCTGACACAGT--AT---AAA---AA---AGAACTAAATT-AACCAAATTTTCCTGATGTAGAGGCAATCAAGAAAGCTGCATAAGTGAATATATAACCTACAGAAAAATGTGCTAATCCAACCAATCTTGCTTGCACGATGGAAAGAGCCACGGGCTTATCTCTCCATCGAATCAAATTGGCCAAAGGTGTGCGTTCATGAGCCCATGCTACAGTTTCAATTAATTCCTGCCAATATCCCCGCCAGGAAATTAAGAACATAAATCCAGTAGCCCAAA------------------------CAAGATGTCCAAATAAAAACATCCACGCCCATACCGATAAACTATTCATACCAAAAGGGTTATACCCATTGATAAGTTGTGAAGAGTTTAACCATAGATAATCTCTTAACCACCCCATCAAATAAGTGGAAGATTCATTAAATTGTGAAACGTTACCCTGCCATAATGTAATATGTTTCCAATGCCAATAAAAAGTGACCCACCCAATAGTATTTAACATCCAGAAAACTGCCAAATAAAACGCGTCCCAAGCAGAAATATCACAAGTACCCCCACGTCCCGGGCCGTCGCAAGGAAAACTATAACCGAAATCCTTTTTATCTGGCATTAATTTAGAACCACGTGCATCTAAAGCACCTTTTACTAAAATCAATGTAGTTGTATGCAAACCTAGAGCAATTGCATGATGAACCAAGAAATCTCCCGGACCTATTGT---TAAGAAGAGTGAATTATTATTTTCATTAATAGCATTTAACCAACCGGGTAACCATATGCTTCGACCTGCATTGAATGCCGGTCCGGTTGTTGAAGATAAGAGTACATCAAACCCATAGGAAGTCTTACCATGAGCAGATTGTATCCATTGGGCAAATATAGGTTCGATCAAGATTTGTTTTTCCGGAGTACCAAAAGCGAGCATGACGTCATTATGAACATAAAGACCTAAGGTA------------------------------------------------------------------------------------------TGGAACCCTAGAAAGAGACTGGCCCAACTTAAATGAGATATGATAGCTTCCTTATGGTCTAACATTCTTGCCAATACATTATCCTCATTCTGTTCCGGATTATAATCTCTAATGAAGAATATAGCTCCATGAGCAAAGGCTCCTGTCATTATGAACCCTGCGATGTATTGGTGATGAGTATATAATGCAGCTTGAGTAGTAAAGTCTTGTGCTATGAATGCATAAGCAGGTAAAGAGTACATGTGTTGAGCTACTAAAGAAGTAATAACCCCTAAAGAGGCTAGAGCAAGGCCTAATTGAAAATGAATCGAATTGTTGATTGTATCATAAAGA---CCCTTATGCCCACGTCCTAATCGACCCCCCGGAGGAGTATGTGCTTCTAAAAGATCTTTGATACTATGTCCGATTCCAAAGTTAGTTCTATACATATGACCAGCAACGAGAAAAATAAATGCAATAGCTAAATGGTGATGAGCCATATCGGTCAACCATAAACTTTGTGTTTGTGGATGGAATCCCCCAAGAAGGGTTAGAATGGCAGTTCCCGCTCCTTGGGAGGTACCAAATAAATGACTACTGGAATCGGGGTTTTGGGCATAAAGATTCCACTGACCCGTAAGAAGTGGTTCCAACCCTTGAGGATGGGGTAATACGTCTAAGAAATTATTCCATCTTACGTACTCTCCCCTAGATCCGGGAATAGCG---------------------------------------------------ACATGAACTAAATGTCCTGTCCAAGCCAAGGAGCTTACTCCAAAAAGTCCTGACAAATGATGATTGAGACGAGATTCGGCATTTTTGAACCAGGAAACGCTCGGTTTCCATTTAGGTTGTAGGTGTAACCAACTCGCTATTAAGGATATACCAGAAAGAAATAATAAAAAAAGAGCTCCGGTATAAAGATCTTCGTTAGTGCGTAATCCGATTGTATACCACCACTGATAAACACCGGAATAAGCGATATTTACTGGGCCGGTAGCACCTCCTCGAGTAAAGG---CTTCTACGGCCGGTTGACCAAAATGAGGATCCCAAATTGCATGAGCAATAGGTCTTACATGCAAAGGGTCCTGTATCCATGACTCAAAATTTCCTTGCCAAGCTACATGAAACAAATTTCCGGACGTCCACAGAAAAATTATTGCTAACTGTCCAAAGTGAGAAGCAAAAATATTCTGATAAAGACGTTCCTCAGTAATATCATCATGACTCTCAAAGTCATGTGCGGTAGCAATACCAAACCAAATACGACGAGTAGTGGGATCCTGAGCTAAACCTTGGCTAAACCTTGGAAATCTTAATGCCATAATGCCTTTCAAATCCTCCTAGCCATTATCCTACTGCAATAATTCTTGCTAAGAAGAATGCCCATGTTGTGGCAATTCCACCCAGAAGGTAATGCGTTACTCCTACAGCACGTCCTTGTACAATGCTCAAGGCTCTAGGCTGAGTAGCAGGAGCAACTTTTAATTTGTTATGAGCCCAAACAATGGATTCAATGAGTTCTTGCCAATAACCGCGGCCGCTGAATAGAAACATTAAACTAAAAGCCCAGACAAAATGAGCACCTAAGAAAAAAAGACCATATGCAGATAATGAAGAACCATAAGACTGAATTACCTGAGATGCCTGTGCCCATAAAAAATCCCGAAGCCAACCATTAATAGTAATGGAACTCTGTGCAAAGTTTCCTCCTGTTATATGAGTTACCACCCCCTGATCACTTATAGTACCCCAAACATCCGACTGCATTTTCCAACTAAAATGGAAAATGACTACTGAAATTGCATTGTACATCCAGAATAAACCTAAGAAGACATGATCCCAGGCGGATACTTGACATGTCCCCCCTCTTCCAGGCCCATCGCAAGGGAAACGAAAACCGAGATTTGCTTTATCGGGTATCAAACGGGAACTACGAGCAAATAGAACACCTTTCAGTAGTATCAATACAGTTACATGAATCGTAAATGCATGAATGTGATGGACCAAAAAATCTGCAGTTCCTAACGGAATAGGTAACAAAGCTACTTTGCCACCTACTGCCACTAACTCGCCACCCCCCCAAGTTAAGCTGGTACTTGTTGTTGCACTGGGAGCTGTTACGCCAGGTGCTAAAGCATGGGTGTTTTGTACCCATTGAGCAAAGATAGGCTGTAATTGTATAGCGGTATCTGAAAACATATCTTGGGGACGTCCTAAAGCGCTCATGGTATCATTATGAATATATAAACCAAAACTGTGAAAACCTAGAAATATACATGCCCAGTTTAGGTGTGATATGATTGCATCGCGGTGCCTAAGGACACGATCTAATAGATCGTTGTATCGAGTAGTTGGATCGTAGTCTCTTACCATAAAAATGGCTGCATGTGCAGCAGCACCAACTATAAGAAAACCGCCGATCCACATGTGATGTGTAAACAACGAAAGTTGTGTACCATAGTCAGTAGCTAGATATGGATAGGGGGGCATGGAATACATATGGTGAGCTACAACAATAG------------------------------------------------------------TTAAAGAACCCAACATAGCTAGATTAAGAGATAATTGAGCATGCCATGACGTTGTTAGGATTTCATAAAGGCCTTTATGGCCCTGGCCTGTAAATGGACCTTTATGAGCCTCTAAAATGTCTTTAAGGCCATGACCAATACCCCAGTTGGTCCTATACATATGCCCCGCGATCAAGAAAAGAATTGCAATAGCTAAATGATGATGAGCAATATCGCTCAACCACAGACCTCCTGTTATTGGATCTAATCCTCCACGAAAACTCAAAAAATCCGCGTATTTTGACCAATTCAAGGTAAAAAAGGGAGTTGCTCCCTCGGCAAAACTGGGATAAAGTTGAGCCAAAAGATCCCGATTCAAGATAAATTCATGAGGAAGTGGGATCTCTTTAGGATCAACTCCAGCGTCGAGAAATTGGTTAATTGGTAAAGATACATGGATTTGGTGTCCCGCCCAAGAAAGAGACCCAAGTCCTAGTAACCCTGCTAAGTGGTGATTCAACATCGATTCTACATCTTGGAACCAAGCCAATTTTGGGGCGGCTTTGTGATAATGGAACCAACCGGCAAAAAGCATTAACAATGCAAAGACCAATGCACCAATTGCAGTACAATAGAGTTGTAATTCACTAGTTATTCCAGATGCTCGCCAAATCTGAAAAAAACCAGAGGTTATTTGTATTCCTCGGAAACCGCCGCCCACATCACCATTTAATATTTCTTGACCTACTATTGGCCAAACTACTTGAGCACTGGGTCCAATGTGAGTAGGATCACTTAGCCATGCTTCATAATTGGAAAAACGGGCGCCATGGAAGTACATGCCACTCAGCCAAAGAAAGATAATGGAGAGTTGACCGAAATGAGCACTAAATACTTTTCGAGAGATCTCCTCCAAATCGCTGGTATGACTATCGAAATCGTGAGCATCCGCATGTAGGTTCCAGATCCAAGTGGTAGTATCGGGGCCTTTAGCTATTGTTCTTGAGAAATGACCGGGTCTGGCCCATTCCTCGAAAGACGTTTTTACAGGATCCCTATCTACAACAATTTTCACTTCGGGTTCCGGCGAACGAATAATC-----ATTAAGTCCTCCTCTTTCCGGACAACACATACAAAGAGACCCGCCAACAGTCAAGTTTTTAGTGAACCG-------------ATGAAA-----ATGAAA-----------GATAGATA---TTTT--------------------ATTTATAATAATAATTAGTTTCCTTCTTTCCCTATCT-CCCATTCAGCTATTTATTTTAGTTATTCATTATTCACTAGAGCAATTATGATATTGAAGTCGATCC-GGGGCAAGTGTTCGGATCTATTATGACATAACGATTAGGTGCCTAACGGACCATTTCGGGCGTAAAACCTTTTCCCGGCGTAATAAAAAAACT--TTTTTG--------TGCAACCTAGTTGCATTTATTTCTAT---------------------CTAAATAT------------------AGAAAGAAGTGC-----CTATAGAAA-------TCGAATTTCATAGAGCATAATACCCT-----------------------------------------------------------------------------------------------------------------------------------------------------------------------------------------------------------------------------------ATTTTA-TTTTACAAGGAAGGGATATAATGAAATTCTTGATTGGATCTTATCATGTCATGGTAATGATCTATTTTATTTGATTGATGGATCCAAGAATAAATTCTACCGA----------ATTAACGAATGGTTTTA---------------------------------------------------------------------------------------------------------------------------------------------------------------------------------------------------------------TTCGAAACGTCTCGTGATTTTCAACCAATTATGTGCTTCAATATAATTACCTGGAGTAAGCGCTATAGCCTGTTTCCAATACTCAGCAGCTTGATCGAACCAAGCCTCCGCAATTTCAGAATCACCCTGTAGAATGGCCTGTTCTCCGCGGTTGGAATAGGTGGGTCAATTCCTTTCCTTAGAACCGTACTTGAGAGTTTCCTACCTCATACGGCTCAGCAATCAA-----TTCTTTTTTCGGTCTCATCTTATATTTACCCTATTCCTCTATACTAACTGAATTCTATTTATGAGAA-------------------ATAAATCCCATTTTTCTTGGGTTAACCAAAA-CCAGAA-AAAGTTAATTACATAAGTTTCAAATTCTAATTGTGATCAATAATTAGTTTTCTCTTTTTTCCCACCTTAAGAAAA-----ATGAAACATAGATATCTCCTATATCGTTATAATTTTCTGA-AAGGTAACTATCTCGG-------TTTCATATATGAAATTTATATAGAATCCTTGAAAAAGACTTTCTTCCATAAG----AAAAAAGAACTTACTATCTTTGGGATCTGATGCTACACCGCTGCTCAATACTTTAGTGGATCGGCTCTATTACATAAGTTGATTCCTAACTTTATATATCATTTCATGACATAAGTAAGCAGTTTTTAACTGTCTCGACCCAAAAGCTCGCTAATTGATCTTTACGGTGC-T---TTTTTTATCAATTCGA----------TTCTT-----TATCCATAGAATATAGTATGTAGGCTT------TATCTATTTATTTC--CTTTTTTGTTATCATGAGGTTTCTTTCCTTGCTACAGCTGGTAAAAATCGTTGCTTTGGACGATGCATATGTAGAAAGCC-----------------TTTTTTCTAGTATTGTCTAACTAATTTGATCTTTTTTCCTTCTTTCTATAGTGGAGATAGTCGCACGTAATGACAGATCACGGCCATATTATTAAAAGCTTGTGGTAAGAATGGGTTTCGTTCTAATGCCCGGAAATAGTATTCCAAAGCCTTTGTATGCTCCCCGTTGCTTGTATGTATAAGGCCTATGTTATAAAGTATATAACTTCGATCATAGGGATCAATTTCTGATCGCGTAGCTTCATAATAATTCTGTAAAGCTTCCGCATAATTTCCTTCGGATTGAGCTGACATCCGTTACGGTCGTTCATTTATTTTATTCAAAAAATCTCCGCTCCAAAACCGTACGTGAGATTTTCATCTCATACGGCTCCCCCCTT------CTGTGCAT-----AGTAGTAAGGGAAATAAGCCATGGAATCTCAATTTCACTATTCTC------ATTA-----TGAACTGACAGGAGCTGGTATTTTTACAAGAAATCTCTAGCTAGCCTTCCCGCAAGAAG---------------------TTTTTAAGATCTATCG----TATTAGTGCTAGATAGAAATGGTAACTCCAACGATTTCTTTGTCCTCAACGCTTACTATTTCCAGGAATTAGTCACTTCAACGATTTTTGATGGTTATACGGGTATCC-AAAGTACGAACGAGATGGATGTTTGTTGTCCCAACCATTCTTGTGAGTCCCGATACCGATAAGGAAAAGGGTAATTTTTACCAAAGTTTTCGTGTTGTTGATTCCTAGTGTAGTGCTTCTTCCCCTATGTCGCCTATTGGTACTAGTAGAGTAGGATTGACCTGCAATACGGAACCTATAGGTATAACCTTTCGTTTAATACTAAAATAGACAATAAAAGTATCTGAGGCTGGATCAATCGAGGATACACGACAGAAGGAATTGTTCTATCT----CCAAACTTTACCTTCACTAAGCGTAGCTTTATTTCAATAATTGGGTTCTTTATATTCCGAACTGCGTCTTTTTATCGTAAGACTTCGTTG-GGGCTAAAAAAATAAGAACAAAAA-------------------ATCAAATCACACCATCTCTGTAATAGGTAAATGCTTTTTTTTCTCCTGAAGTTGTCGGAATTATTCGTAATAAAATATTAGCTATAATTGAAGAGGTCTTATCAATAAAATTTCCATTTATCCGAGATCTAGGCATAGTT----ATCCATTCTATAATTCTTTTCATTACCCTCTCGGGGAAAATGATCCCACAA--AAAGGAATTGTAGAG----TACAAAATAACATAAAAACAGAAAAATTCTTGT-----------GTACC-----TTATGCTCAAATTTTA-CTT-----------TTTTTGACAAAGAAAGATGGGAGACTTTTGAATT---------AGA-TTGAA-----TTT---------------GCATT---------------------------TCGTAGT------ATACAAATGCACGGAAC-------------------GATTACTAT-TTCATCTAAGTTAAATAACCAAGGACT-------------------------------------------------------------------------------------------------------------------------------------------------------TTATTTTACTATGGAT-----TCT----------TATAACTCGAGTCTGGTAACTCAAAAAATTTAGATTTGGTTATGACCCAAAAAGGAAAAGGGATGGAATAATGATTATACAATTGAATGAAATGTCATAGAAAA-----------ATTCATGGTATGATTCATAAATT-----TATAATAG------GGTAGATGGATAATA-AGAGAGGTTGTTTATAAATATGGAATTGGAAAGGAAAC-----TTTT-TTTCCTATGGAC----------------------------------------------TCACTATTCACTCGGTTTCTGGTCAAT----AATA-----GGATTATATAGGAGAGATGGCCGAGTGGTTGAAGGCGTAGCACTGGAACTGCTATGTAAGCTTTTTGTTTACCGAGGGTTCGAATCCCTCTCTTTCCGTTTCTGTTAATTCAACAGCGTTACCAACTACAATATATCAAATC-----AAAATGAATATC------ATT------AGATTATTCCAACAGTTTTATTTGATA-------------GAAAATTATGATTCCTAATTACATTA--CTTTGGTATGGGTACGTAAAAGAAAAATATCGTGG--AAAGATA------------AAAAAAATTCTACGGCG----TATCAATTTGTAATACGTGAATAACAAAATACGGATTAAGA------CCCTTAGATCTATTCCCTTCGTCGAAAAAGGGACAGAATTGTCTGAACCCCTTTCCT--------------------TGTTATG----------------TTCGTTAGATTCAAGTCTGACGAGAATAATATTCTACGACTAACAACTCATTTATTTTTAAACCAATCCATTTACTATCTATTATTTGATTTACTAAGCCTTTATATTGGAATGAGTCAATAGTCAAATGGTTTGGCACTCCTTCCTGAGGGGATGAAGCAATATAATTTTGAATCAGAGCTTTTGATTTTTGTTTATCCTTCGTAGTAATAATATCTCGGGGTTTGCAACGATAACTTGGTATATCCACTATATGACCATTAACTAAAATATGTCTATGGTTAACTAATTGCCTGGCTCCGGGAATGGTCGAAGCCATACCCAATCGAAAAAGGATATTATCCAACCGCATCTCAAGTAGTTGTAGTAAAACCTGGCCTGTTGACCCTTTGGCTTTTCCAGCGATATGCACATATCTAAGTAATTGCCGCTCTGTCAGACCATAATGAAAACGCAATTTCTGTTTTTCTTCTAAACGAATACGATATTGCGATCTTTTCCCGGAACGCAATGGGTTTTTAAGATCACTTCCGGATCTAGGTCTTTTATTAGTTAATCCCGGTAAAGCCCCCAGACGGCGTATTTTTTTGAAACGAGGTCCTCGGTAACGAGACATAAAGTAAAGACTC----CTTTTTATTTTATTGAAATTTCATGCATT-----TTACAGAAGAAATCAAAATTAAGACTGAACTAAACTAAAGGATAAATAAAGCAAAGCGAA--------ATCTATTGAAATATTACAAAATGATATGATTTA----------------------------------------------------------------------------------------------------------------------T------TATATATATAA---------------AATATAAATCT-AATTGGATCTAATCAAC-------------TTTTT--------TT-----TATAATTACCACGACATA----ATAGATTATAGATTAGTGACTCAACGTTTGGA--------GAAATGGAGGGGAGAGATTCTCA-----ATTATGGAA-----AAATCAATAGAGAAAAAAGCCGGCTATCGGAATCGAACCGATGACCATCGCATTACAAATGCGATGCTCTAACCTCTGAGCTAAGCGGGCTCACAT------AACAGAAATAATGCA-TAGGAATTCAAGAGACTACCAGATCCCCGC-----TATTAGCTGTAAAGTTCATATGAAC--TATATATAT------------ATATA--------------------------TATTTTATATAAAC--------------TATA---GATTATATATTCTAGTTCATAATTCTATCC-----------ATA------------------------------ACATA----------------ATATAACTAATAA-----------------------AA------------------------------------------------------------------------------------AA-ATAG------------------------AATAATATG-ACTAA-ATAG--AATTCTATTCTAATAATCAATTCTATTCTATATTCTAATAATCCATTTTATTCTAATAATGTAACAGGAATCTAATAATGTAACAGAAAT--------------------------------CAAATATCTGACTAATTTG----------------AATTTTATTT-----------TTTA-TATTATATATAATA------ATTATTGATAATATACATG-TACATTCCTGTTATTTTTATAT--TTAGCATATTTCG--------------------AATTTACATTATTTATC--------------------------TTAATT-----------------------------ATATATAT-------------------TAAT----------ATATATATATATTATATA-----------------------------------------------------------------------------------------------------------------------------TATATA-----------------------------------------------------------------TATAATAATATTATATTGA------AAATATCAATAAATTTGATTT-----TTTAGATTTTAGA------ATAGTTCTAAC-------AAA-TA------------------------------------------------------------------------------------------ATAAGGTTAACTATATTC-------ATA-------TTATAGTGGATCAGTCCTAAG-------AAAAGTATAAAATAAGGATAAAAATACAACAATAAAAATTCTAATGAGACATTACTCTGATTTCGTTCGAAAAAGGATGAA-----GATAGG-AC--AAAAAA----A--C-AATAAGG---AAGAATATCGACCCTTC--------------CAGTATTCC-----AAAGCACACTCT--AAAAATAAA--AGGAGAGGGGGACGTATATATATGTGGTATATACCTCTCTGTATTGAATTG----------------------------------------------------------------------------------------------------------------------------------------------------------------------------------------------------------------------------------------------------------------------------------------------------TGGATACATCAATGATAGAATCATTTCTGATTGAAA-----CAAAGATGATTC-----ATACAATAGAG-----GTGGAACGAGAGGGGATAGC----------------------CAAAAAAAGAAAATAGGCGTACACAATTTTTTAATAT------AGGAATCATTATATAATGA-----ACTCAATGGTTTC---AAGATAA-ATGAAAGAGTTGGGT----AAAAT-----AACAACTGGATCCTT----------------GTCTAAAAAGGGGATATGGCGAAATTG--GTAGACGCTACGGACTTGATTGGATTGAGCCTTAGTATGGAAACCTGCTAAGTGAAAACTTCCAAATTCAGAGAAACCCTGGAACTAAAAAGGGGCAATCCTGAGCCAAATCT-----TTATTTTTTGAA-----AAACAAA-----GGTTT-----AGAGAATAAAAAAGGATAGGTGCAGAGACTCAATGGAAGTTGTTCTAACGAATGGAGTTGACTACGTTGCGTTGGTAAC--TGAAATTATTC------TATAAAAA----------------AAA------------------------------------------------AAGAAA---------------------------------------------------------------------------------------------------------------------------------------------------------AAATCGACGAG-------------------AATAAAGAGAG----AGTCCCATTCTA----CATGT---CAATACCGACAACAATGCAA-----------------TTTC------TAGT-------AAGAGGAAAATCCGTCGA-----------------------CTTTAGAAAT---CATGAGG------GTTCA-AGTCCCTCTATCCCC--------AGTAAA--------AAGCCCATTTTACT-T--CTTTAC------------------------TATA------TTCTCC------------------------------------------------------------TCTTTTT----TT-TCAT---------------------AA----------GTAGTTC--------------AAAGAA----------------------AATGC------AAT---------ATCTTTCTT------------------------ATTCATTTTACT-----CTTTCACAA-ATGGACCTGA-----------------------------AGT-----------------------------------------------------------------GGATTATT---------------------CACAG-----------TCCATCTCATT-------------------------TTCCTTGCATTCACAAAGA----AAGTCTTCTTTT--------TGAAAATC------------GA-------------------------A---------------------AAAAATTAGGGAATAGCTC------------AGTTGTGTAGAGCAGAGGCTTGAAAATCCTTGTGTCACCGGTT----------TCAATCTAAATCTGGCTCCGG-------AATTGTTGGG-ATAGCTCAG-----------------TTG-GTAGAGCAGAGGACTGAAA-----ATCCT-------------CGTGTC--------------ACCAGTTCAAATCTGGTTCCTGACACATA------------ACTAATCTATCGAAAAGAT----------------------------------------------------------------------------------------------------------------------------------------------------------------------------ATTTA-TACC----------------TCT-TCAAATTAATTGAAGTGGGT------CAGG--ATACAATACATAT-------------TAATGGTCTAGA------------GC--GCAATA--------------------CATATTTTTTAT------TTAGAT--------------------------GTATAGATCTATCCATGTTTGAAGATGGTAAAAA--AA-------------------------------------------------------------------AATGTATGTATGGTCAAAGAACAAAATGAGATTATGCC-----TTTTT-------TTTTTGTTTTTTTTTTTCTGGTTT-------TTTCATATTGTG---------------------------GTCTTTATATAT-----------------------------------------------------------------------------------------------------------------------------------------ATCTATATAAAAGTTGTATAAAAAACTTCCAAGTTTA--T------TTTATAGGAGTTGAAGGA------------------------TAGAAAAAGTAAGGATATAT------TTTATAC-ACAGTC-AAAAAAAATCTG-----CTCTTT-----TTTCATTTCGTATTTTCTTTCCTATTT--ATTCTAT------TTCTTCATTCTTGTTTATACTACTTTCTAGGGTTCATC-----TAAGTGACATGCGCGA------TACAAA----GTTCATAGTGCAGAACTTTTTTGATTCATCTATT-----------------------ATATT-------GTTTTGTTTCTGCTCAAATGAAATTAATAATATCTTCAAAATTGGTTAATATCAATGAAGTC---TTTTTTAG---------------------CTCATTCTTAAATACGAATTAGA---------------------------------------ATCCAGTTATTCTC----TTTCATCTAGAACAAAATGAAAAATATTCCTTGCCTTGAAT---AAAAAAAATCTGGAGTC--ATGTCATATAAGTGAACATTCGTTTCTTATCATTCAATGAGCATCTTGTATTTCATAAAAATTGGGGGTAATATAGTCCTTACGTAAGGGCCAGCCTATCCAACTTTCAGGCATCAAGATACGTTTAAGACGTGGATGATTATCATAAGAGATTCCCAACATATCATAAGATTCCCGTTCTTGAAAATCGGCACTTCTCCAAATCCAGAAAACGGACGGGATTCTAGGATTACTTCTTTGGGCAAATACTTTTATGCATACCTCTTCCGGCTTATCTATA--CCATACCGTATTTTCGTAAGATGATACACACTAGCTAAAAATCCGCCAGGTGCTACATCATAGGCACATTGGGAGCGTAAATAATTGTAACCATATACATATGAAATGACAGCAATGGAGTCCCAATCCTCAGTTTTTATTTGTAGAGTCTCTATTCCTCGGCAATCGAAGCCCAAAGATCTATGAATTAGTTCATGCTTGACTAGCCAATCAGATAAACGAACCTCCATCTTCCTGATTTCTCCCAC------------ATT----TGTATTTGTATGAGTATTTTTAATTTCCAATGAAATTTTGAAAGATTGACTTAACCCACTCTTTCTTATTCTGCACAAAAGAACCTTGCCTAATTCACTAATTCATGTGAAGATACTGAATTTTTGGATTTGCAAAATACTTCA------------------------------------------------------GAGATACTTTCTGAAGTAGATGGTGATTGATATAGTAATCCTTGATCGTAATTTCCAGTATGAGTACTACGTCGAACATAAAACTTGTGATTAGTAGTAAAACATCGATTTTCCTGTTGGGACAAAGTTCTATCTTCAAAGATTTCTCGGGATATCTTCTTACGAAGTTTCGTTATAGCATCTATAACTGCTTCTGGTTTAGGCGGGCAGCCCGGCAAATAGATATCCACGGGAATTAACTTATCGACTCCCCGAACAGTACTATAAGAATCAGTACTAAACATTCCTCCTGTAATAGTACAGGCTCCCATAGCAATGACATATTTTGGTTCGGGCATTTGTTCATATAATCGCACTAAAGACGGAGCCATTTTCATTGTTACTGTACCGGCTGTTAAAATTAGGTCCGCTTGCCTAGGGCTCGATCTTGGTACTAATCCATAACGATCAAAGTCGAATCGCGAGCCTATTAATGAAGCAAATTCAATGAAACAACAACTGGTACCATAGAGAAGAGGCCATAAACTGGAGAGTCTTGACCAATTCGAAAGATCATTCAATGTAGTTGAAATAACTGAATTCGGGG------TTGTTTGGTCAAGTAACGGAAAATCCATCAAATTCATAACTG------TCTCAATATAACCTTTTCCTCCCTTTTTCTTTTTTTTGTTGTCTGAATATTCAGTTAAGACCATTCTAATGCTCCTTTTCGCCATGCATAAACTGAACCAACAATTGGGATAAGCACGAAAATGAAAGCTTCTATAAATACGGATACACCCAATACATCAAAACTCATCGCCCATGGATAAAGAAAGACCGTTTCAACATCAAAAACAACAAAAACTAAAGCAAACATGTAATAACGGATTCGGAATTGTAACCAAGCGTCTCCCATGGGTTCTATACCTGATTCATAACTAGAGAGCTTCTCGGGTCCTTCACTAATTGGGGCTAAAACTCCGGAAATTGCAAATGCCAAAATAGGAATAGCACCCGATATTATTAGAAATGCCCAGAAAATATCATATTCGTGAAGCAGAAACATAAATGGACTC---------------CTA-----TTAATGTGGAATAGGCTGAATTATTCGATTTTCATTTCAATTGTAAATTCATCCAGAACTTCT-----TAAAGG----------------------AAAAGGGAA-T--TTTATTTGATCAAATAAAACTAC-----------------ATAGTTTAGAGTTTGTTTG-----------------CCATGGTGCATGCCTTGTTTAAAG-----ATTCATACAATGAAACCTCACTTAACAT--TTTTT-------TTTTGATTCCA-------TTTAGA-TATG-----------GTATA---GATATAGGATGCTCTTACCCAAAGAAAACTCTCTTA-------CT-------------TTATCTCGGTTTCTCT------TTTTAAA--------AAGTAATTCAAT--------TAAATAAAA---------ATAGTATAATT------------------------------AGAATACTA----------------------ATAAA------------------------------------------------------------------------------TAAGAC-----------------------------------TAATTATAGTGTAAGAAATCATATTAGTATAACTATG----------TGTAAGAAATCGTATTAGTA------TAACTATATTTTTCTAGTTCATTCTAG----------------------------------------TTCATTTTAGAATTTAGAA-------------------------TAT------------------------AAAATGAACTA----------------------------------------------------------------------------------------------------------------------------------------------------------------------------------------------------------------------------------------------------GAATGAATGAAATTCTT-------------------------------------AATTCATTTCCAC----------------------------------------------------------------------------------------------------------------------------------------------------------------------------------------------------------------------------------------------------------------------------------------------------------------------------------------------------------------------TTTT-------------------------------------------TTTCAATCAAAACG-----------------------------------------------------------------AAA-------------------AAAAGTGGAATGTGTTAGGGCTATACGGACTCGAACCGTAGACCTTCTCGGTAAAACAGATCAAACTAATTATTATCAAAATGATTCGAACTGTTTCAAAGACCCAACATGCATTTTCTTGCATTGGGCTCTTTCATCAACTGATTGATATA---AA---------GATCAGTTAGTCCACCATA-TTTTTTCTTTTT----------TACAGGAAGATAATAAAATGGCTCCATGTGCTCTGTGATTCATGATTTGTATTCTGATCTAGGAACAATACCAAAGTGTTTCAAAGAGGGGTTACCTTGACTTAGGTCTGCCTACGGCCTAGATTAAC-------CTAAGTTAAATGGAATCTCTATCGCTCCGCTAC----AAGAGT---AAAATATGAGACTTCATACACCTTAAAGTTCATAGGATAAAAAGAAGTTCTTTTGAGTCCCTTATACTC-ATTATGCCTAGCATTGAATGGGCT-GGTATTTACCTTATCAATTAGCAAATCAATGGCAGGTTCTA------TTTCATT------TGGTCC---AATTCGAGTGCAAATTCAGGTGCCAAATGAAATATTTGTCAGGCTATTGTTCTCTTGTTCTT---------TCGAATC-------TATGGAGTAAGACATCGATTTCTCAATAAGATCAATTATGTTCATTGCATAATGGGCCCCTTTGAAAAGCATTGGCGCACGTGTAAACGAGGTGCTCTACCTAACTGAGCTATAGCCCTTGTCATAGACATCTTAACATATAGAGAATTTCTTGTCAAGATCGGATCGCA-----CATGAGAGTTCTTTAATCCGCTTACTGTTAATGGATTGGTATTGCTTAGAAATAATATTCCACCTATAATCCCCGAGGCGATAGGTCCTT-TTTTTGTGATGATGAATAACCTACTTAACTCAGTGGTTAGAGTATTGCTTTCATACGGCGGAAGTCATTGGTTCAAATCCAATAGTAGGTAGAACTTATTAGATAC---CAGAG-----TTGATGGTATCTAATAAGTTTTTCTAGCCATCTTC--TTTTTTTTGTTGTATCATCTAGAATTGATTGTATTCAATTGGCGGAA-------------------TCAAAATGTGGTGTAT------AATAAAGAACCTC-TAAAAAACTT------------------------------ATTT-TTC-----CTTTTTTTATG-----------------------TTTT---TTTACTAGTAGGAAATAACATTAACAGCCTCTACTCGTGTCCTAGCTCGTCTGAGAGCTAGATTCGCCTCAATTGTTTGTCTCTTTCCCTGAGCTCTATTCAAGTTAGCTTCGGCTATTTCAAGAGCTTGTTGAGCTTCTTGCGGATCAATGTCAGTACTCATCTCCGCATCATTTCCTAAAATGGTGATCTCATTATTACTTATTCTAGCGAAACCACCCATCAAGGCTACCGTTAACCATTGGTCGTTGAGACGTATTCTCAAAAGACCTATATCTACCGCTGTGGCAATAGGGGCGTGGTTTGGTAATACGCCAATTTGTCCACTATTAGTAGATAAAATAATTTCTTTCACTTCTGAATCCAAAATCATTCGATTAGGAGTCAGTACACAAAGATTTAAGGTCATTTCTGCAATTTGCTCTCCTCTTCTAAGTTTATAGCTTTCGCGGTAGCTTCGTCGATGTTACCTACCAAATAAAAGGCCTGCTCGGGAAGACTGTCTAATTCTCCAGAAAGGATCAATTGAAACCCCTTAATTGTTTCGGCGAGACAAACATATTTCCCTGGAGAACCGGTAAAGACTTCTGCCACGAAGAAGGGTTGTGATAAGAAGCGTTCAATTTTTCGTGCTCTTGCTACAGTTAAACGATCTTCTTCGGATAATTCGTCCAATCCCAGGATAGCTATAATGTCCTGAAGTTCTTTGTAACGTTGTAAAGTTTCCTTAACTCTTTGCGCAATTTCATAATGTTCCTCGCCAACGATCCGAGGTTGTAACATAGTGGACGTTGAATCTAAAGGATCGACTGCTGGATAAATACCTTTGGCAGCTAATCCTCTTGA-----TAGTACGGTAGTAGCATCTAAATGTGCAAATGTCGTGGCAGGAGCAGGGTCGGTCAAATCATCTGCAGGTACATAAACTGCTTGGATCGAAGTTATAGACCCCTCTTTGGTGGAAGTAATTCTTTCTTGTAAAGAACCCATTTCGGTACTAAGGGTGGGTTGATAACCCACTGCAGAAGGCATTCTCCCTAATAAGGCAGATACTTCTGATCCCGCTTGGACGAAACGAAAAATATTGTCGATGAATAAAAGCACGTCTTGTTCATTAATATCCCGGAAATATTCTGCCATGGTTAGTGCAGTCAAACCTACTCTCATACGAGCTCCTGGCGGTTCATTCATTTGACCATAGACTAGAGCTACTTTTGATTCTGCAATATTTTTTTCATTAATTACCCCAGATTCTTTCATTTCCATGTAGAGATCATTTCCTTCACGAGTACGTTCACCTACTCCACCAAATACAGATACGCCTCCATGAGCTTTGGCAATGTTGTTGATCA---ATTCCATGATAAGTACTGTTTTACCCACGCCGGCTCCCCCAAATAGTCCAATTTTGCCTCCACGGCGATACGGAGCTAAAAGATCCACCACTTTAATCCCTGTTTCGAAGATTGATAATTTAGTATCTAACTGTGTAAAGGCAGGCGCAGATCTATGAATAGGCGATGTTGTACGAGTATCTACAGGACCTAAATTATCAACAGGCTCTCCAAGAACATTGAAAATTCGCCCGAGAGTAGCTCCGCCGACTGGAACACTTAGAGCAGCTCCTGTATCAATCACTTCCATTCCTCTCGTCAGACCATCTGTAGCACTCATAGCTACAGCTCTAACTCGATTATTTCCTAATAATTGTTGTACCTCACAAGTCACATTAATTTGCTGACCGGCAGTATCTCGGCCTTTAACTACCAAAGCGTTATAAATATTAGGCATCTTGCCCCGGGAGAAAACAACATCCAGTACTGGGCCAATAATTTGAGTGATACGCCCTAGGTTTTTTTCTTCAAGTGTGGAAACCATAGAACCAGAAGGATTCGGATTGATTTGCAT-----AATAAAGTGAAATATGTCGAAATTTTTT---------------TGATTGGAAGAGTATGGTATA-----TAGTACCGAATTGCAAATAAATGT------CCGATAGCAGCTTGATTGATTAATTC------------------AATACGAACT-----AAATGGGAA-TTAGCATTCGATTTAGTTGGTA-CCCCCCAATCGAATAAAATTCAATCGTTTACTC-----------ATGAAATTTAAATGAGTAAATTTGCAAGTTCA----ATCTATTATTTTCTT-----TTC-----------------------------------------------------------------------------------------------------------------------------------------------------------------------------------------------------------------------------------------------------------------------------------------TATCTATA-TATA-----TAGTTTAGTTAGTGTCTA---TTTTTGTTT-TATTCCCCTTCTCTTT-CATGGATGAATTATCCCTATTTTCACATCTAGGATTTACATATACAACACATA-----------TCACTGTCAAGGGGGAATTTTTCTTAGTA--TTT-TT-CTTTTTAGATTC-GAAATAGAAAGTGTCCAAATTCAATTATAAACTTG---AAAAACAAAGATTGGGTTGCGCCATATATATCAAAGAGTATACAATAATGATGTATTTGGTG-----AATCAAA------TGCATGGTCTAATAAGGAACTTAATTCATTG-----ATTAGTTGAATTTTTT-TTGAAAGATTTTTGTCAAAGTTTGCATTCATGCCTAATCTATATCGAGTAGACT-----TTGTTGTTGTAAGAATTCTTAATTCATGAGTTGTAGGG------AGGGACTTATGTCACCACAAACAGAAACTAAAGCAAGTGTTGGATTTAAAGCTGGTGTTAAAGATTACAGATTGACTTATTATACTCCTGATTACGAAACCAAAGATACTGATATCTTAGCAGCATTCCGAGTAACTCCTCAACCCGGAGTTCCCGCTGAAGAAGCAGGGGCTGCGGTAGCCGCCGAATCTTCTACTGGTACCTGGACAACTGTGTGGACTGATGGACTTACCAGTCTTGATCGTTACAAAGGACGATGCTACCACATTGAGGCCGTTATTGGGGAAGAAAATCAATTTATTGCTTATATAGCTTATCCTTTAGACCTTTTTGAAGAAGGTTCTGTTACTAACATGTTTACTTCCATTGTGGGTAATGTATTTGGTTTCAAAGCCCTGCGAGCTCTACGTTTAGAGGATCTGCGAATTCCCCCTGCTTATTCCAAAACTTTCCAAGGCCCGCCTCACGGCATCCAAGTTGAAAGAGATAAATTGAACAAGTATGGACGTCCCCTATTGGGATGTACTATT-----AAACCAAAATTGGGATTATCCGCAAAAAACTACGGTAGAGCAGTTTACGAATGTCTACGTGGTGGGCTTGATTTTACCAAGGATGAT-------GAAAATGTGAACTCCCAGC-----CTTTTATGCGCTGGAGAGACCGTTTCTTATTTTGTGCTGAAGCTATTTATAAAGCGCAAGCTGAAACAGGTGAAATCAAAGGGCATTACTTGAATGCAACTGCGGGTACATGTGAAGAAATGATCAAAAGGGCTGTATTTGCCAGAGAATTGGGGGTTCCTATCGTAATGCACGATTACATAACCGGGGGATTCACTGCAAATACTAGTTTGGCTCATTATTGCCGAGACAATGGTCTACTTCTTCACATCCACCGCGCAATGCATGCAGTTATTGATAGACAGAAAAATCATGGTATGCATTTTCGTGTACTAGCTAAAGCATTACGTATGTCTGGTGGAGATCATATTCACGCTGGTACAGTAGTAGGTAAACTGGAAGGGGAACGTGAGATGACTTTAGGTTTTGTTGATTTATTACGTGATGATTTTATTGAAAAAGACCGAAGTCGCGGTATTTTCTTCACTCAAGATTGGGTTTCTATGCCAGGTGTTATTCCCGTGGCTTCCGGGGGTATTCATGTTTGGCATATGCCTGCCTTAACTGAAATCTTTGGAGATGATTCCGTCCTACAGTTCGGTGGAGGAACTTTAGGGCACCCTTGGGGAAATGCACCTGGTGCGGTAGCTAATCGAGTAGCTTTAGAAGCGTGTGTACAAGCTCGTAATGAAGGACGTGATCTTGCTCGTGAAGGTAATGAGATTATCCGCGAAGCTTGCAAATGGAGTCCTGAACTTGCGGCTGCTTGTGAAGTATGGAAAGAGATCAAATTCGAATTCGAACCAGTGGATAAGATAGATAAACAGAAATAGATAAACAGAAAATATAGGAACTAAGTGCACAGAATTCAGTAATTTCTGTTTGTTCTCCTAATTGATTGCAATTAAACTCAGCTCAATCC-TTTTCCT-------AAAAAAAGGATTGGGCCAAAT-AAAGA---ATAAGTATCCTATA-----CTATCCATTTGTATAGATCTTTCATATGTACAGATCTTACCTA----TATAAACAAGATTT--------------------------A-----AATACAAGATTAACTATAAAATTG-AAGAAT--AAAAAATT----CACGAG-----TTCTTTATTG------TTGGATCCATAGAATTCATTATGGACCTTGGG------TTGGTGTAGATTATTTTTTATCCCGCAGTTTCGGGCCGTAGATCAAGCC-AAGGGGGG-GTTCCTCCTACTCACACCCTTTATATTGTCTGTTTCATTTCATGTTGCAATAGAAATTTATTATTTTACTATACGATACTAGATTCTACGAGAATAAATTCTTCATTTCTTTTTTATTTC-------------------------------------------------------------------------ATAGTATAGGAAGAAACCACTAT-----TTATCTTTTCGATGAG-----------------------AATTTTTTTT----GTACATGACATG--------------------AGAGAAACTTG------TCTCTTTATAT-------------------TATATTTCTAATTGAC-----------------CAAAAG------------------------ATTCTCTCATAATATATA-------------------TT----TATA-TAAGTGATACCTGATATCTCGGAT-----TTCCCCAAAAGAGAATTATTTCTTTC---------------AATACTCACTCGTTGTTAGTTAACAATT-------------CTTAACAATTCTAATGATTAGATTATATGCTTAATTCTAA--------TAGGAAAT----AAAATAGG-AAAATGA-TTATTCATCGAATGAC---------------------T-----ATTCATCT---------------ATTCTAT-TTTCATCAA-----ATAGAATGAGAAGC-----------AGGAAGACTCTATGAA---------AAAATGGTGGTTCAATTCGATGTTGTTTAAGGGGAAGTTCAAATTAAAACCTAAGTGTGGGCTAACTAAA-----------------------------------------------------------------------------------------------------------------------------------------------------------------------------------TCAATGATATATCCGTTTCTTCAAATGGATATTATT---CCTGGTAGTTGGCATCCCGGGGGAAGTGAAGA---------AAAGGATACGGAAAAAAACCTTTCTAGATGGAGTGATAGTAATAGGTATAGTT---------------TCAATGATATTG------------ATATAAGGAATATTTGGAGTTTGATCTCTGATAACACTTTTTTGGTTAGGGACAGCAATGGCAATAGCTATTCTGTATATTTTGACATTGAAAATCCCA-----TTTTTGAGATTGACAATAATAGTGTTTTTCTGAGCGAATTCGAAAGT-----TTTTTTTCCAGTTATTT----GAATAGTAGGTCTAAGAGTAACAATCACGACTATTATCATTACATGTAT---GATACTAAATCTAGTTGGAGTAA------------------------------------------------------TCACATTAATAGTTGTATTGATAGTTATCTTCGTTTTGAA-------------------GTCAGT---ATTCATAGTTACATTT------------------TAGGTGATACCGAAAATTACAGCAACAGTTACATTTCTAGTTTCATTTGTAGTGAAGGCGTAA-----------GCAATAGTGAAAATGGGAATTCTAGTATACGAACTGATGGTAACAGCCGCGATTTCAATATAA--------GAGGAAGATCTAATGATTTTGATATAAATAAAAAATACAGAAATTTATGGGTCCAATGCGAAAATTGTTATGGATTAAATTATAAAAAATTTTTTA--GATCCAA----AATGAATATTTGTGAGCAGTGTGGATATCATTTGAAAATGAGTAGTT-----CAGATAGAATCGAACTTTTG--ATTGACCCGGGCACTTGGGATCCTATGGACGAAGATATGGTCTCCATGGATCCCA----TTGAATTTCATTCAGAGGAGGAACCTTATAGA-------------------GATCGTATTGATT------------------CTTATCAACGAAGGACAGGTTTAACTGAAGCCGTTCAAACAGGCATAGGTCAATTAA---ATGGCATCCCCATAG--------CAATTGGGGTTATGGATTTTC----AGTTTTTGGGGGGTAGTATGGGATCT--------------GTAGTAGGCGAGAAAATCACTCGTTTGATCG------AGTATGCTACT-----------------------------------------------------------------------------------------------AATAGATCTCTACCTGTTATTA---------------------TTGTGTGTGCTTCC-----------------GGAGGAGCA------------CGTATGC-----AAGAAGGAAGTTTGAGCTTGATGCAA--ATGGCTAAA------------ATATCTTCTGCTTCATATAATTATCAATCAAAT-----------------------------------------AAAAAGTTATTCTATGTATCAATCCTTACATCCCCTACAACTGGTGGAGTAACGGCCAGTT----------TTGGTATGTTGGGAGATGTTATTATT---------------------------------------------------------GCTGAACCTAACGCGTACATTGCTTTTGCAGGTAAAAGAGTAATTGA------ACAAACA-TTAAATAAAACAGTACCCGACG----GTTCACAAGCAGCTGAGT----ATTCATTCCATA----AGGGCTTATTCGACCC----AATCATACCGCGTAATCTTTTAAAGGGCGTTCTGAG------TGAGTTATTTCAGCTACACGGTTTC-------------TTTCCTTTGAAAAAAAAA------ATATA--------------------------------TATAT---------------------AATATAGA----------------------AATAAAACGAAAATATGAAAATCTAGAAA-AAAAAGAAGTGATTTCTA-----------------TG------CCTTGCCTACCAAGAACTACCATTTTTT-----------------------------------------------------------------------------------------------ACTAG-AAATCTAATCCC----------TTTTTGTTGGGTTGAATTAGT-------TTAGTT-----AGAGTCGCGAACT-CATAAGA------AAATCTTT-CTC--------T-TTAATAT---------------------AA----AAAAACTCTTTTCTTT---------------ATT-TTATTAGAAAGATAGAAAGAGTATTAAGGACACGGGAAAATTCATA-AAATTTCTTAAACTTTAAGTGGATTG--------TCATACATATTCGTGTAGAAAGATGAATAGA-------------------TACACTAAATGTG------------CATTTAGTTCTCATTCCTT-----------------------GCACTTATT-------------------AAG--------------------------------TACT--------------------------------TAATATT--------------------ATT-----TAT-------------------A---ATCAT------------------------TATA-ATAGAT----ATACTTAAGATATCTT-----------TA----TAT-TTATAATAGA----------------------------------------------TACAAATATTAAAAGATACAAATATTA-ATATTA----------------------AATTGAGGTACCCGTTCTATGACAGATTTTAACTTACCCTCTATTTTTGTCCCTTTAGTGG----GCCTAGTATTTCCGGCGATTG-------------------------------------------------------------------------------------------------CAATGGCTTCTTTATTTCTTCAT---------GTAC-AAAAAAATAAGATTGT------CTCGACC-----TGATGGGGCTAAATTTAAACCATTTATTTCAATACTTAATCATAATACAGATA--TTTTTGGG------------------GTACAGA-----TATTTGTTT------------------GGTGTAATATAGTATGATATGATATGTGCCCTTTTTCCGAATACACATGAAAGAACTGT------TATGCATGCGGATACATG-ATATCTGTAT----------------------------------AAATGCATGTAT--------------ATGCGGGTT------------ATAAAAACGATCGGCAA----------ATATTTTTA------T--------AATAGAAAGTCAATGTATCTAACTAATTACTCCTAAGGGTTCATATC-AGAATAGTTTTAGTTGATGAAAGTTACTTTGGCATCAAGAAAAGTAAAGTA-AAA---AAAAAATTCTGAAT-----TCCAATCGAATGCAATCGGATCTAGTATAGTATGAACTGGCGATCAGAACATATATGGATAGAACTTATAACAGGGTCTCGAAAAGCAAGTAATTTTTGCTGGGCCTGTATTCTTTTTTTAGGTTCACTAGGATTCTTAGTAGTTGGAATTTCTAGTTATCTTGGTAGGAATCTGATACCTGGATTTCCTTCTCAACAAATTATTTTTTTTCCACAAGGGATCGTGATGTCGTTCTACGGGATCGCGGGTCTATTCATTAGTTCCTATTTGTGGTGCACAATATCGTGGAATGTAGGTAGTGGTTATGATCGATTCGATCGAAAAGAAGGAATAATGTGCATTTTTCGTTGGGGATTCCCCGGAATAAATCGTCGCATTTTCCTTCGCTTCTTTATGAAAGATATCCAATCAATCAGAATGGAGGTTAAAGAGGGTCTTTTTCCTCGTCGTATTCTTTATATGGAAATCAGAGGCCAAGGAACCATCCCCTTGACTCGTACTGATGAGAATTTGACTCCACGAGAAATTGAACAAAAAGCTGCCGAATTGGCCTATTTCCTGCGCGTACCAATTGAAGTTTTTTGAA-----------------------------------------------------------------------------------------------------------------------------------------------------------------------------------------------------------------------------------------------------------------------------------------------------------------------------------------------------------------------------------------------------------------------------------------------------------------------------------TTTTTATCAA-A--------AACAA------ATGAAATTCGTTCGGATCTGTCCAATTGAGATATTCGTAAATCT---------CATTTACTTCGAATTTTCTT-A------TTCGGATG----------AAATATATATATTAT-----------------------------------ATATAT----------------------------------------TTCAT-----------------------------CCGAAACGGGATCCTAAATTC------------------TATTTCTATATTC-CTTTTTCTAGATTT-----AAGGACTACATT-----TTTAC-AAAAAACTGGGAATA-----GATCCATAGGTTTGATACCTTGTTATAGAACTCGTGCTTTAGAGAAATATAAGATCAGATAAAGTTGAGAGAAATATAAGATCAGATAAAGTTGAGAGAAATATAAGATCAGATAAAGTTGACAAATGAAGCAGTTC----ATTAACAATTCACGG---------ATAAAAAATGAAAAAAAAAAGAAAGCATTGACTTCCCTCCCATATCTTGCATCTAGATTATTTTTGCCCTGGTGGATCTCTCTCTCATTTCAAAAAAGTCTGGAACCTTGGATTATTCATTGGTGGAATACTAGGCAATCCGCAAAATTTTTGAATGATATTCAAGAGAAAAATGTTCTAGAAAAATTTCTAGAATTAGAAGAACTATTCTTGTTGGATGAAATGATAAAAGAATATCCAGAGACACATATAAAAAAGCTTCGTATAGGAATACACAAAGAAACGATACAATTGGTCAAAACACATAATGAATATCATCTCCATATCATTTTGCATTTGTCGACAAATATAATCTGTTTTACTATTCTAAGTGGTTATTTTATTCTGGGTAATGAGGAACTTGTTATTCTGAATTCTTGGATTCAGGAATTCTTCTATAACTTAAGTGACACAATAAAAGCTTTTTCTATTCTTTTAGTTACTGATTTATGGATCGGATTTCACTCAACCCATGGTTGGGAACTAATGATTAGTTCGATCTACAATGATTTTGGATTGGCTCATAATGACCAAATTCTATCTGGTCTTGTTTCCACTTTTCCAGTTATTCTAGATACAATTGTGAAATATTGGATCTTCCGTTTTTTAAATCGTGTATCTCCTTCGCTTGTAGTCATTTATCATTCAATGAATGAATGAAGAACTC-------------AGTTGATCTCCTGATATCAATC------AAAAAAAAATTTTCACGTAT--------AAATATAAAAAAGGCATTTTCTATTTTTC-TCATTCTTTATACTTTGTATACTTTTCAAGGTCTTCGTC-----------------CTATTTTCGTAGAATTTTTTCAGTACAATGGCAGACTCATGGATGGGGAACTATATTAGCTACCTATCTAATTTATTGTAGAAATTCCGGGATCAATGATTGGATCATGCAAAATAGAAATA------CTTTTTCTTGGGTAAAGGAACAGATGACTCGATTTATTTCTGTATCGATCATGATATATGTAATAACTCGAGCATCTATTTCAAATGCGTATCCCATTTTTGCGCAGAAAAGTTATGAAAATCCACGAGAAGCAACCGGGCGAATTGTATGCGCCAATTGCCATTTAGCTAATAAGCCTGTGGATATTGAAGTTCCGCAAGCTGTACTTCCTGATACTGTATTTGAAGCAGTTGTTCGAATTCCTTATGATATGCAAGTGAAACAAGTCCTTGCTAATGGTAAAAAAGGGGCTTTGAACGTGGGGGCTGTTCTTATTTTACCCGAGGGATTCGAACTAGCCCCCACCGATCGTATTTCGCCCGAGGTGAAAGAAAAGATAGGAAATCTTTCTTTTTTGAGTTATCGTCCTAATAAAAGAAATATTCTTGTGATAGGTCCTGTTCCAGGTCAAAAATATAGTGAAATCGTCTTTCCCATTCTTTCCCCCGACCCTACTACAAAGAAAGACGTTAACTTCTTAAAATATCCTATATATGTAGGTGGGAACAGGGGAAGGGGTCAGATTTATCCTGATGGGAGCAAGAGTAACAATACAGTCTATAATGCTACATCCGCGGGTATAGTAAGCAAAATAGTACGTAAAGAAAAGGGGGGATATGAAATAACCATAGTTGATGCATCGGATGGACACCAAGCAGTTGATATTATACCTCCAGGGCCAGAACTTCTTGTTTCAGAGGGTGAATCTATCAAGCTTGATCAACCATTAACAAGCAATCCTAATGTAGGGGGGTTTGGTCAGGGAGATGCGGAAATAGTGCTTCAAGATCCATTACGCGTCCAAGGCCTTTTGTTCTTCTTGGCATCTGTTATTTTGGCACAAATTTTTTTGGTTCTTAAAAAGAAACAGTTTGAAAAAGTTCAATTATATGAAATGAATTTCT------AGATCCAGAAATTCC-TTACGATCAAGTTGATAAAAAGCGCTGAATTATTGTCGATCAAAAAAACGA-------------AATATGTATTTCTGTAAACTTC------CTTAAACCTC-----CCTTGCTTTGTTTTTTGTT-T-ATACTATTT-TG--CGAGATCTATGGAATGCAGTACTTGTATGACATTTTTAGTACTAGGCACTAGCCAATAGGTATACAAAAACAAAGGAAGAAGATACAAGACAAGGACTGGAT-----AAATGAAATGAAAGGAAC-AGGTACCTCTAGGAAGGATTATAAGTCTTCCTAATCTTCTATTCGACAC-----AAGAAAAGGTAGAAGTCCCTTTTCTTGTGTCGTCTTGTATCGAAA-TAAGAATGCTTTTTCTCTTGTTCACCAAAGATTAATATTTCTTCTTTTCC------GGATATATTGGAACTCTTT--------TGTTTAGATTCATACATTCA--------------TTATTTTAAATAAATAAAAATAT----------------------------------AAGAAA-TAAGAAGTAG-------------------------TAGACAAACAAAAAGTTTTATAGGGGAGTAA-------TTCATTGAGTAAATAGAACTTCTTCTTCATTCTAT-TATTCAAC--------TAACT---------------TTAATATTATTTATATTAATAT-----TTTTTAA------TATTACTAAAAATT-------------------ACTTTGAC--TTTTTTGTTTAGTTGAAAAGCGGCGCGGATTAGAATCTATTTTTACGCATACCTAAATCT-TTATTTTTTATTTTATC------------------------------------------------------------------------------------------------------------------------------------------------------------TTGGATTACCCTCCC-AAAATAGATTGATTCCTTC--------------------TTT-CTTGTTGTTTCG------------------------------------------------------------ATAGA-AAAAACTTCTAT---------------T--CC-----ATTGTGCAAAAA----------CATCATA--------------------AG----AAACA-----AAAGAATAGAGTGATTTGAAAGATCAGAGCAACAGATCTATTTTCTCATTTATACGAATAGAAA------ATTT------GG------ATTATATTGATTGGATAATTTTCTAATTT----------ATATGTTATAGAATAGATCAAAGTCTCTTGCCGCTCTA---------------------------AGAGTAAGAAC-TCAGCGGTACCTTACC-------CCCTTTTTGTTTTGGCAAG-----GTACCGCTGAGTTCTTACTTTTTCATGTCTACAATCCGGTTCATTCGATTACTACAGAGATGAACCCAACCCGGAATATGAACCGTAAAAGAAAACACCTACTAAACCGATCACAAGAATACCAGCTACAGTACCTATTAGCCAAAGAGGAATCCTTCCAGTAGTATCGGCCATTTCCCTCACTTTCCTCCACATTTCATCAAGTGGTCATGCTATAGACAAAAACAGTCATGGATAATTATGAAGAT-GATATCCTTCCGAATGGGATAAGAGAATTCCTACTACTCTCTTTCTTTCTCTCA-ATTGAAGAAATAATTGGAAAATAAAACAGCAAGTACAAAAATGAGTAATAAACCCCAGTAGAGACTGGTACGATTCAATTCAACATTTTGTTCATTCGGGTTTGATTGTGTCATAGCTCTATAATTCGAATTTGGTTTATCGTTGGATGAACTGCATTGCTGATATTGACCCCAAAAAAGAA---ACGGTAGGTACAGCTAGCCCGTGAATAGCTAACCAGCGCACTGTAAAAATTGGATAGGTTCGATCTATGGTCATTGGTGGCCCCCTAACTCCTAAAAGGATCTACTAAATTCATCGAGTTGTTCCAAAGAATCAAAACGGCCGGTTATTAATGGAATCCCCTGTCGGCTCTCTGTGAAATATTCGTTTGGTCGAGGACTTCCAAATACATCGTAAGCTAAACCTGTACTGACGAATAACCAACCCGCAATGAATAGGGAAGGTATAGTAATGCTATGAATGACCCAGTATCGAATACTGGTAATAATATCAACAAAAGAACGCTCTCCCGTGCTTCCAGACATGCTGAACTCCAAAAATTCTTGTACATTC--------AAAAAAAAAAGAAGCGATTCCGTGAAAGATGGGATC-----AGTAAATGGAAAACAAACCACTG-------ATATGTCATC----TTT----TTTGTGAGATCGTCAATTTTGTACCAAAGGTGTATTTCGAGTATACCGAATCAGTATAGCTATCCTTCCGCTGGCACAGCAACGCAGTCTCGATCAATATGGAAATGAAAT----ACAACATAATTTCTTTCTTC----------------TTT-TTTGTTCTTTGTCTATGCATAA-------TTTTATGTTATTCAGTATATATGTTATTTAGT---------------------AGATCAATAGAAAATT----------------------AGAAAGTTC----------CTTATAATATAAGGTTTTCATTATTGACTTCACAAAAGTAAAGATCTTGGGGAGGTGTAAATCAATGGGTTCTAAT------AATTCTTGTAATTCTTGAAAGTGAAAGATAGTATTATCTTCACACAATTCCATTTTATGTAAAATCTATATTTTGTTTTGTTAGGTTT--AAAA--TTGTTTTTGTTCGAATACTTTCA---TTTATTTTAAATAATTTATTGGTCGTAG-AAAA----AATATACTCTAATAG------------ATA--------ATAGA-----------TATAGTAGTATAGTATTTGATCCAAAAAGAGAA-TATAGTTGGAATAATCAATAGTTGCAATGCAAT---------------CATTGTTACATT-AGATCTAAAACAAAGGTTCTTTCTTGACCGAACTACAAAATGGAACTCCTTGATATGGAAAAACAGGATATAGAATAAAACCTAAAATAA-AAGGA----TAAGGGAAGTTGCTCTTCTTCGAATCGAGTTGCCCCC--------------AAATAAAGG--------------------------------------------------------------------------------------------------------------------------------------------------------------------------------------------------------------------------------------------------------------------------------------------------------------------------------------------------------------------------------------------------TTTTTTCCACCTTTGTAATTC---------------TTTTTTT-------T--TGCTATCTATAATGACTAATGAATTAAG----AACTT---------------------TCAATT---------------------------------------------------------------------------------------------AGAACTA---------------------------------------------------------------TTC-------------------TTGTCAATTGATTTTTTCTTAC-----CGTCATATCTGAAAAAAAATGGAAACTTAGGTAAGTGTTTTATTAACATATGTAG----CAAAAGAAGATATCTAATTTAGCTCTTTCATGCCTACTATAACTAGTTATTTCGGTTTTTTATTGGCTGCTTCAACTATAACTCCAGCTCTATTGATTGGATTGAACAGAATACGACTT-----------------------ATTTGAAA-----TGAATTGAATG------------------AACAAATTAATATTAATAAAAATAAAGATTTCCCCTTCAGGTATTCTACGGTAACTTCCTATGTCAATTGTTAATTCTTGGTCTATATTGGTAATTCTTGGTCATTGAGATTCGCGGATTTTTCAGATTAATATTTAGGGATAGATCATACCTTTC-----CTTTTATCTCCTCAAACAAATTGAAATGATTGAAGTTTCTCTATTTGGAATCGTCTTAGGTCTAATTCCTATTACTTTAGCGGGATTATTTGTAACTGCGTATTTACAATACAGGCGCGGTGATCAGTTGGACCTTTGATTGAATAGCATTTTTTCTCGATTGACCTCC-------TGCAAAGAGGAGGTCAA---ATTCAAGTTGCAATTCAACCGTGTTTTGTTAAGC-T-----TTTTTTTATT---------------------GTGATTCGAA--ATAAAATAAATGGAATCACGCTCTGTAGGATTTGAACCTACGACATCGGGTTTTGGAGACCCGCGTTCTACCGAACTGAACTAAGAGCGCTTTTTTATGACAATAA-CTACGATTGTAAAGAAAAT-TT-----------------TTTTTTT-GTACCCC-----AGTCTTGCATACCA----ATGCATGTAAAAAATGAAAGATAATGAATGCCTTATTTGATTTCATTT-------TTATTTAATTAATCTTAC------TCAATTAAT-----CCTTCGTTACTGCCCCCTAGGAGAAATA------ATAGG------TAGGGATGACAGGATTTGAACCCGTGACATTTTGTACCCAAAACAAACGCGCTACCAAGCTGCGCTACATCCCTTTT--AAAATTGTTGTACAATGTCATTGTACAAAATTCATGTCTTGTTTTCCACATCGTTA--TTTTTTTCTGTATCC-----------------ATATACAATTT--------TCTTGTCATTTC-------------------TTCTTTTTGGTTTCAT----ATACATATAATAA------ATAATAATATGTATATATACATCTGAAA-------CCTAACAT-----------------AAAAAAAAGAATGAATATTTAATGAATATT-----TATTAT-AATGCTTACGAAAAAAGAAAAAAGAAA-GGGGTA-------------------------------------------------------TCCC------TTTCTTTTTTAGGGACAGGGATAGGAAAA--------CCCCATCTACTGAGCATTGTAG--A-TTTTTTTT-TTAGGAATTCCGTAC--AAAAAAGACAAACGATCTTGAACTTGAACTACAGCATCTGACTATATATGTATTACAATAAAGAAGGAGGATTCTCAATGCGGGATATAAAAACATATCTCTCCACAGCACCCGTGCTAACTACTCTATGGTTTGGGTCTTTAGCAGGTCTATTGATAGAAATTAATCGTTTATTCCCCGATGCTTTGTCATTCCCTTTTTTTTAATTCTAGTT---------------------------------TAAGATCCT------------------------------------A------------------------------------------------------------------------------TTTTATTTTGGAGAACAGAA-ATGGAAAGGAGGTTCCCGTATAGGGTAA-----------AAAATTCCACGAAATCCTAGCATATAAAAAAGGATACTTAAATGAAATACTGG--------AAAGAATAATTGATAATTTGAAAAAATTGTAT----------------------------TACTTACATAATA---------------------TTATTATATTCTATTAATTTC---------------------------------------------TATTAG----------------TATTAATTGGAATTAC------------------------------CTAGTTAGTACTT-----------------------------------------------------------------------------------TCTATATTCTA-----------TTTATATATTTTTT--------T---CTTT--TTTGTTTTTTTCGTCTTC------TTAGATTTAGATTCGGGTCGAAAATAGAAGAATTAAGTCGATCAAAAATTT-----AAAGGAGGTTCATGGCTAAGGGTAAAGATGTCCGAGTTAGAGTTATTTTGGAATGTACCAGTTGTGCCCAAAATGGTGTCAATAAGAAATTGCCGGGCATTTCTAGATATATTACTCAAAAGAATCGACACAATACACCCAGTCGATTAGACTTGAGAAAGTTTTGTCGTTATTGTCGCAAGCATACGATTCATGGGGAAATAAAGAAATAGATCGAATGGA------ACA-----TAATGTATTGTATTA------TT------------------------------------TTTCAAAGGAGCAGGAAAAAGAAAAACTT-------------------------------------------------------------------------------------AACATATATATGTATATA----------ATAAATATATAATATAC-----AATAA--------AAAAAAAGAAAACCCATTTCGGTCAGATCTGAAATGAATAAAGAAATAGAAATTTAGAGATAAGGAATAAACCATGGATAAATCCAAGCAACCTTTTCGCAAATCCAAGCGATCTTTTAGTAGGCGTTTTCCCCCAATTGAATCGGGGGATCAAATTGATTATAGAAACATGAGTTTAATTAGTCGATTTATTAGTGAACAAGGAAAAATATTATCTAGACGAGTGAATAGATTGACCTTGAAACAACAACGATTAATTACTATTGCTATAAAACAAGCTCGTATTTTATCTTTGTTACCTTTTCTTAATAATGAAAAACAGTTTGAGAGAGCTGAGTCGATCCCTAGAACTGCTGGTCCTAGAACCCG-AAATAAATAGATATA------------------------TTCTTCCTATTGATTCA-----AAACTCCAAGCGGAACTCA------GATTGATGTTTTGCTCGAAAAA-CCTCGAATCCAGATTTGATTGTTGTGTTA-TAAGAAACAACAAA--------TAGGGAAAGAAGAAATC---------TTTTTTTGAAAGATGTTCGCTCATTCCCACTA------CTTATCTTAATTTCTTTTTAATTTATTAAATTCA---TT-TTTATTCTATCTTCCCGGAGTCTATTCTCCGGGGAAGATTAATTCTATTCTGTTTTCGCTATGAATATATA------------TGAATATATATGATA---------------------------TATGAC---------------TTTTTAATCTCTTTTATTTGCTAATCTTATTGGAAATCATGTAAAGACAATTCTTATTTGATATAGCTATTTGTGCAAGTATTTTACGATTAAGAAGCAATTGCTTCTTGTACAGATTGTGTATGAATTTACTATAACTATAGAATACCGTATTCT---------CACGAGCTGCTGCATTTATTCGAGTGATCCACAAACGACGAAAGTCCCTCTTTTGTCTGCCCCTATCCCGATGAGAGGAAACCAAAGCTCTCATTTTCTGTTGAGTAGCAGTTCGGGTAAGTCTTGAATGGGCCCCTATAAAGGTTGATGCAAATAAACGAATTTTTGTTCGACGTCTCCGAGCTATATATCCTCGTCTAACTCTGGTCATTGAATCAAATTAAACTTTAATGAATAACTAATTGATTTCTTTTCTTTCAGTCATCCTCTTAT-ACCCCTCTAGTTAATTAATACCAAAACGGATTATTCCAATATATAAAATAA-AAATTCCAATGGCTTTTGCTACTATGACCTTCCCAACCACGA-TTTTTTCTTCTTTCCGGGT----ATTTTTTTTTACCCGGAAAGAAGAAATTCTAGCGAAA----------------AAAAAAT--------AGTGGGTTCCATCGTTTCTATGGTTACTTCATAAACGGTGAGGTCCTCTCTATACACCGGAGCCTTTTCTTTCATTTAACCAAATGTTATTGTGAACTTGTATAGTTCACACTCCTTAGTTTAGCTCTACCA------ATC--------AGTAATAGTTCTTTTCAC---AAAAGGGTTATCTATACAGTGACGGCATTTAATTATGAAAGTTGACTAGGTAGCTGACCTTGTTAGTCCGTTCTTTCAAGAATAGGAACATAACCTTTTTGCTTC------TTATAGTACGACTTCCTCCGCTTAATAGATAACTATTTGCTACCAATGGGGAATTACTTCTCATCTCAAACTGAGGTGATTGGATTTGCACCAATGGAAACCATAAATTTTATACAC----AAAAATATAGGTAGATGATGGATCTTTAGCTTTCTAGGTAGTAAATAACATAGA-TAGTAAATAACGT-------------------------TTTTCCATCCTATCTATCTTTATTCCTTGGTACTGGT------------GATTGGTACTTGAAAAATTGCTACATTTATTTTATTTTGTTTGAACTCATGAT-----CTAAACAAGTCGCACATACACCCGAGTACATGTCCCTCGTCGTTGAGGGCACCCCTTAAGTGCGGGGGATTTCGTGATATTTCGTATTGGCTGTCTTGTGTTTCTAATAAGTTGTTTAATTGTCGGCATATCATACAT-ATATATAAT-AAATAGGTTGGTTTAGATCGATCTTAACCT------GATTTATTGATGATTATGAATTAGTTACATTCAATATCAAATCACGGAAAAATCGAATTATG------GAGGGAATCATATATTTAGGCGAAATCCCCAGTAGTTTCATTTTCAATCGCTACAAGATCAATAATGCCATGAGCTTGGGCTTCTGTTGCTGACATAAAAACATCTCTCTCCATGTCTTCGGATATAACCCATAAAGGGTTACCTGTTCTTTGTACATAAACTTTCGTGAGGGTTTCGCGAAGTTTGAGTAGTTCTTCCGCTTCCAAGATAAATTCCCCTGCTTGTGCCTCATAAAAAGAACTAGCGGGTTGGTGAATCATAACCCTG-----ATAATATTGATCTAACATCATGCATGAATGGTTCTTCTATCTTGAAGAATTGG-----ATTAAAGTAAGAACT-AAAAAAAAA--CAA-------GAAAAAAATAGAATTGAACGACGGACCGTACAGGCACCTTTTGTGCATTGCATACGGCTCTGCAATGGAATTTCCTTT-----TCCCCCTTC-------TCGAAG-------AAAAAAAAAAGAATCCATCTGATCTAGATTGTTGAATGATCCATTTACCACCCTTCCTTTCATTCATATTGTAATGT---------AAAAAAAATACTATGATGGTTCTGTTGCT-------TTCCATATTTATCTCGTCTGTGATTTAGCAATCCCAAAGTTTCTTTTTGA-------AAATAAGAAAAAA--------TTATCTT----TTTTTTTCGTACTCTT-------TTCTTCGTAAGATAAATATCAGAAAAAAGCTTCTGGTGTGGAAG-AAAACGGTTTGTGACGCTTAAATGTACTCCCTAC-ATAGAAGATCAAGTCGGAAATAA-CCTTTTTTCATACTACTATCTCGATAGAAAATATCGTGTTAGGAAAAACAATAATAG-----TTTGTTCATATCGAACTCAAAGTGCCATGCTATTATTACCT-ATTATTCATATTCAATAGGGCGAAGGCATAGTCTTCTTCT------TTTTTTT---TTTCAAATAAAAACTCATTGGCGCCAAGCATGGGGGAATGCTAGACGTTTGGTAATTTCTCCTCCGACCAGAATGAAGGATCCCATTGAAGCGGCTAATCCCATGCATATTGTATGTACATCGGGCGAAACAAATTGCATAGTATCATAAATAGCGATTCCTGGTATTACCCATCCACCAGGGGAGTTTATAAACAAATAAAGATCCTTAGTATTATCTTCTATACTGAGATATACCATGAGACCAACAAGTTGATTTGAGATCTCGTTATCAACTTCTTGGCCTAAAAAAAGTAATCTTTCTCGATAAAGTCGGTTGATTCGGACAAAATTATATCCCTTTTGAACCGTATGTGCATCTTTGGATGCATACGGTTCAAAAAAATTGC--GAAAATAAAGAATCAATGTGTTGATTCCAATCCTATCTC------TTTTTTTTAAGAGATTTC-TGCTTTTCTAATGA-AGGTTTTTTTTT---------------CATAAAAA------AGTTTTGAC-----CCC-----TTCCCT---------AAAAAAAAGAATTTACTGAACTTATTTAATTAACCTCTCATTGATGTATTGTTTCGTCGAGATTTAAATCACGATGTCATTTTCTTGTTCCTGAAT-GGGCCCTTTGAATTC-----TTTTAGGTTCATGTTCTACTCCGGGGAAAGATCTATCCGAATTTTAGTTGTACATATAGGACAAATGATCTCAGTACCACTTCTTTTTGCTACGAC-----TTTTTTTCAATTCGTTTCATACCTC-----CCAAAAACTATTCGATGTATT-----TATTACAATGGTTGGCATGGCAGTTTAAGAGTGCCTCTC-------------------TAA-------TTAAATAAATAAAATA-------------------------TAAGAAT--------CATAGCTACAAGT-----GGTAATTCTACATATATTACT---------A----------------T-TACCCCATTTGGTATTTTATGAGCAGAGCCTGGATACTTTA-ATT-T-------TTTAGTCCAAGTTAACCATAAATTCTTCGAATTAAGA-----ATATTGCTCCTCAATCTAAATCAATCTAATTTAACTTCACGCTCCGCATGATTGATTCTCCAATCAATACAA------TATTTCTTGGGTGAAACAGAGGATATCTCGATCGGGGGAAAAAATGGGGGAATCCCATATGACCCAATATGTCTGACAAGTCGCACTATACGTCAACCCAAACTGCATCTTCCTCTCCAGGACTCCGAAAAGGTACTTTTGGAACACCAATGGGCATTAAATTAAAT--AAAAATTTAAGTACTATACTTCACTTTAATATGGAAACGTAAGAATGAGTTTTTTGTCTTCATCA-TTTTTTTCT------ATTTATTCTACTTT-TACTTTATA----CAATACACAAA------------TTCGAAGGTTTTTAGAGAAAGACAGAATTCAAAAATAAAAATTTTAA-TGAAGAGATAGATGGTTCGAATAATA------------------------AAAAAG------TATCTATACATTCATTCCCCCAAA-ACGGGACTAATGCTCCCATTGCGTATTGGTACTTATCGGGTATAGAATAGATCTGCTTCTCTTTGTTCTTACGAAC-----AGAA-TTCGGCCGTTATTTTCAACGGAATACAATAAAAAGTAACCTTTTCTCATACAGAATTTGCTGAAAAGGTTAGGTAA--ATAGTAT-AAGTC--TATATGCAATGCGATAAAGTTACATAGTGTCTATTTTTCTTTGAGAAAGGGGTATTTCTATGGGTTTGCCTTGGTATCGTGTTCATACTGTCGTATTGAATGATCCCGGCCGATTGCTTTCTGTCCATATAATGCATACGGCTCTAGTTTCTGGTTGGGCCGGTTCGATGGCTCTATACGAATTGGCGGTTTTTGATCCCTCTGACCCTGTTCTTGATGCAATGTGGAGACAAGGTATGTTCGTTATACCCTTCATGACTCGTTTAGGAATAACCAATTCATGGGGTGGTTGGAGTATTTCCGGAGGAACTGTAACGAATTCGGGTATTTGGAGCTATGAAGGCGTGGCAGGAGCACATATTGTGTTTTCTGGCTTGTGCTTTTTGGCGGCCATTTGGCATTGGGTGTATTGGGACTTAGAAATATTCTGTGATGAACGTACAGGAAAACCTTCTTTGGATTTGCCCAAAATCTTTGGAATTCATTTATTTCTCTCAGGAGTGGCTTGTTTTGGCTTTGGCGCATTTCATGTAACAGGCTTATATGGTCCTGGAATATGGGTGTCTGATCCTTATGGACTAACCGGAAAAGTACAATCTGTAAGTCCAGCGTGGGGCGCAGAAGGTTTTGATCCTTTTGTTCCCGGCGGAATCGCCTCTCATCATATTGCAGCAGGTACACTGGGCATATTAGCAGGCCTATTCCATCTTAGTGTCCGTCCGCCTCAACGTCTCTACAAAGGATTACGTATGGGCAATATTGAAACTGTAC---TTTCTAGTAGTATCGCTGCTGTTTTTTTTGCAGCTTTTGTTGTTGCTGGAACTATGTGGTATGGTTCAGCAACAACCCCAATTGAGTTATTTGGTCCCACTCGTTATCAGTGGGATCAGGGATACTTCCAGCAAGAGATATATCGAAGAGTTAGTGCCGGACTAGCTGAAAATCAAAGTTTATCGGAAGCTTGGTCTAAAATTCCTGAAAAATTAGCTTTTTATGATTACATTGGTAATAATCCGGCAAAAGGGGGATTATTCAGAGCGGGCTCAATGGATAGTGGGGATGGAATAGCTGTTGGATGGTTAGGACATCCTGTCTTTAGAGATAAAGAAGGGCGCGAGCTTTTTGTACGTCGTATGCCTACTTTTTTTGAAACATTCCCGGTAGTTTTAGTAGATGGCGATGGAATTGTTCGGGCAGATGTTCCTTTTCGAAGGGCAGAATCGAAGTATAGTGTTGAACAAGTAGGTGTAACTGTTGAGTTCTATGGTGGCGAACTCAATGGAGTCAATTATAGCGATCCTGTTACTGTGAAAAAATATGCTAGGCGCGCACAATTAGGCGAAATTTTTGAATTAGACCGGGCTACTTTGAAATCTGATGGTGTTTTTCGTAGTAGTCCAAGGGGTTGGTTCACTTTTGGGCATGCTTCGTTTGCTTTGCTTTTCTTTTTTGGACATATTTGGCATGGCGCTAGAACCTTGTTTAGAGATGTTTTTGCTGGTATTGATCCGGATTTGGATGCTCAAGTGGAATTTGGAGCATTCCAAAAACTTGGAGATCCTACTACAAAGAGACAAGTAGTTTG---ATACAAGACTACTCTGGCATCTTTATC-------CTCTATCTCTA-------------------------------------------------------------------------------TTTTTTTATGATATGGTAAATGATCCCAC-----TCAAACGAATAGATGTGAAAGCTATAATT----GTAAACCACGATCGAATCTATGGAAGCATTGGTTTATACATTCCTTTTAGTCTCGACTTTAGGGATAATTTTTTTCGCTATCTTTTTTCGAGAACCACCTAAGGTTCCG------------------ACT-AAAAAATAATGAAATAATTTGTCATTATATTAACTGAAGTAATGGGCC-CCCATATCGGGAGGCTCATTACTTCAACGAATCTAGTCCCCGTGTTCCTCGAATGGATCTCTTAGTTGTTGAGAGGGTTGCCCAAAAGCGGTATATAAGGCGTACCCCGTAAAGCTTACAAGTAAACCTGATATGAAGATGGTGACTAGTGTTGCTGTTTCCA-TTTTTAGAAAATTTCAAGATCACAATGGATCTACGATAAGATCGTTTATTTATTTACAATTACAACGAA-ATAGTATACAAAGTCAACCGATCTCAACCAATGATTAAATAGGATTTATGGCTACACAAACCGTTGAGGGTAGTTCTAGATCTAGGCCAAGACAAACTACCGTAGGGAGTTTATTGAAACCGTTGAATTCGGAATATGGTAAAGTAGCTCCGGGCTGGGGGACTACACCACTTATGGGAGTTGCAATGGCTCTATTTGCAATATTCCTATCTATTATTTTGGAAATTTATAATTCTTCTGTTTTACTGGATGGAATTTCAATGAGTTAGGTTCATAAG--AACTATGAAGTTCTAGTTTTTCAATC---AAAAAAAAT--TTATTTA---AAACTTGGATTTATA------------------GAC-CTT-TTTGGTAGTTCGATTGTGGTATTTC----TTTTTCGGTATTTCCGGAATATGAGCGTGTGACTT------GTTATAATTGATCCTATTGATAATACAGAGAATGGCCCTGTCATCTCT-----AT-------------TAAGATGATTCTACCCCGTCCTATATTTATTCTAATATCTGGAACACGGAATATTAATATTATAGAAAAATTTAA--GAAAAGAAATATTTGAACTATGATTCATACCTATTATTTAGACCTCGCAACCGGACT----AAAAAAAAAATTCAGAT-GGGTATTTCCTAAATGAAATAATTTTTCTTTCTTTTTTT--TTTTCTTTAGACTTATTAAATGA------ATTTTATCTGAAGAACAACTTCTTTCTCTAGATTTTGTTGAGTCATTACATCCACTCATT------------------------GAAATTGAATAAGTGATGATCAAACGGTTTTTATTC-AAAGAACC----CCTTT------TATTTAGCT----TGGGATTACATCATCGTGGTTCTTGTATGAATCTGAGGTTTTAATTGATT----TATAGGGTCTTAACAAGGGAATTCCTATCAAC-----AGTAAAAACAAAAGTAGACCTGCATTACGCACAAAAAACAACAAATTAAATAACAAAAAC--AA-ACA--AAAATAGGAAAGAGAAAATTCAAGAGGCCTGTAACG------ATCAATAT------AAAGAAAGGTGGACGAGCTAACTTGATATTTTTGGCATTAGCATTACAAAGAAGAGATTTCAGA--TTTTTTTGACTTCCTA-----TCTTTGGGACAAATTGAAT-----CGAGCAGCTAAGAAGTTTTTAACTTTCTATTGCATATCCGTCGAAATAGATATTTGTGTGTTTCTGTTTGAGCCGTACGAGATGAAATTCTCATATATGGTTCTC-----GGGGGGGG---GG--------------------------TCCTCTCGGATTCCCTATCTCAATAAAGTATATGATTGGTTCGAGGAACGTCTCGAGATTCAAGCGATTGCAGATGATATAACTAGTAAATATGTTCCTCCTCATGTCAACATATTTTATTGTCTAGGAGGAATCACGCTTACTTGTTTTTTAGTACAAGTAGCTACAGGTTTTGCTATGACTTTTTACTATCGTCCAACTGTTACGGAGGCTTTTTCCTCTGTTCAATACATAATGACTGAAGCCAACTTTGGTTGGTTAATTCGATCAGTTCATCGATGGTCAGCAAGTATGATGGTTCTAATGATGATTCTGCACGTATTTCGTGTGTATCTTACAGGTGGGTTTAAAAAACCTCGCGAATTAACTTGGGTTACAGGTGTGGTTCTGGCTGTATTGACTGCATCTTTTGGTGTAACTGGTTATTCCTTACCTCGGGACCAAATTGGTTATTGGGCAGTAAAAATTGTGACAGGCGTGCCTGACGCTATTCCTATAATAGGATCTCCTTTGGTAGAGTTATTACGCGGAAGTGCTAGTGTGGGTCAATCTACCTTGACTCGTTTTTATAGTTTACACACTTTTGTATTGCCTCTTCTTACTGCCGTATTTATGTTAATGCACTTCCCAATGATACGTAAGCAAGGTATTTCGGGTCCTTTATAG-----------TTATAATATAAC---------TTTATTTTATAGAGTATTTT-------TATA---GAGAAAACAGATCATAGATATTTGTAATTTCTGATATATC------GTATTGGGAAGGAACAATAGTATTTCATTGCTACAAA-TATGTA-----TTATTGAAA-----AAATAAGACATTTT-TTTTGATACTTCTCTTCAACTCTGAAGTATTTGAGTTCTTATTTGATAAGAATAGTTGAAGTAGATTCTCCGAAGAGAGGA-----TGGATTATGGGAGTGTGTGACTTGAACTATTGATTGGGCCATGCCGATATATTATTTTAT-CCGCCACGTTGGAATTCACAATCAAACGTGTCTCCGCATCCAACCACCACGTAAATCCCCC-TATGTAGCATAGGATAGGCCGGTTCGCTTGAGGAGAATCTTTTCTATGATCATGCCCGAATTATGTCATGCATGA-ACAGGCTCCGTAAGATCCTG-----TATAATAAGTGATGTGGCACGATCCAATGTTTTTGTTTTATCTATCCCACTTACT--------TA-------TTTATAGTATGGAAATGCATTCATTTCCTCTGCATCGACCTCGATCTATAATATGATACTATCGGAGTGAAATAA-------GGGATCTAAGGAAGAACAGAGGCTAGACTTTATTAGTAACAAGTAAAGACTTTGTATGTAATAAAATCGAGATGTTGTGGGGA-----AAAAAACGAATCAAATCAAAAAGACATGAGACAGTCCAAAAAGCCCTTGATTATGATCAAATTTTAAAGCCTACTTGGATATTGAGCATTTATCTGTAAGAACTAAATTATTTGCACTGAATATGAATAGGTGCAACTTAGGAAATGGGATCTA------GTAAATCCTTTCTTACTTACATAGAGTCAT---------TCT------ATTTTA----------TATGTGTGGATATGT----------------------ATTAAATATGGATTTTCTATCAATCTATTTCTGTAATTCTTTTGAATCTTGCTCGAGCCGGATGATGAAAAATTATCATGTCCAGTTCTTTCGGGGGATGGATCCATAAGAATTCACCTATCCCAATAACAAAGAAACCTGACTTGAATGATCCTGTATTAAGAGCTAAATTGGCCAAAGGGATGGGGCATAATTATTATGGAGAACCCGCATGGCCCAATGATCTTTTATATATTTTTCCGGTAGTAATTCTAGGTACTATTGCATGTAATGTCGGCTTAGCAGTCCTAGAACCATCAATGATTGGTGAACCGGCGGATCCATTTGCAACTCCTTTGGAAATATTGCCCGAATGGTACTTTTTTCCTGTATTTCAAATACTTCGCACAGTACCCAATAAATTATTGGGTGTTCTTTTAATGGTTTCAGTACCAACAGGATTATTAACAGTACCCTTTTTGGAGAATGTTAATAAATTCCAAAATCCATTTCGTCGTCCAGTAGCTACAACAGTCTTTTTGATCGGTACCGCAGTAGCTCTTTGGTTAGGTATTGGAGCAACATTACCTATTGATAAATCTCTAACTTTAGGTCTTT------TTCAAATTGATTCAACTGTG----AA------ATACCACGATGTAGGTATCTAGGGAATAGTCGCTTCTAAAGTGAATCCTCCCTAGATACATGAATTTTATTATGATCTAT-TTCGCGAAAATAC-----GGATTGCGTGTCGAAGAT----------------------------------------------------------AAATAATATGAAATAATTTCTTTAAAATGAGAACTTATTCTTAGGTAAATTGATTGCGAAATGT------------------------------------------------------------------------------------------------------------------------------------------------------------------------------------------------------------------------------------------------------------------------------------------------TTCTGTAGAGTATCCAATATCCATTTTACATCTTCTGTACGAAAATATTCAATTCTCATAAGATCCTCCTGACTGTTACTCAAAAGGTCCAATAATGTATGTATATTGGACTTTTTGAGACAATTATAGGTTCTAGGAGATAGTTCTAATTGGTCAATAAAAATAAATTTCAATGGAATTCCTTTTTTGTTTTTCCTTAGCTTAGTTAATCCATTTTGAAAGGT---------------AAAAGGAGGTAGAGTAAACCTGTTTTTATTTTCCGCAAAATGAATGTCCTTTTCCTCCGCATGCAGAAAAGGAAGAAATAAATTAATCAAATTACGAGAAGCTTCATAAAGTGCTTCCTTAGGAGTGACACTTCCATTCGTCCATATTTCTAGAAAAAGTATTTCTTGTTTTT------CATTTCCATAAGAATGAATACTATGATTCACATTTCGAACAGGCATGGATACAGCATCTATAGGATAACTTCCGTTTTGAGAGTGATTTGTGGGGTTCG------TACGGTATCCGCGATCTCTATTGATTTGTAATCCAATACGCAAATCAATTGGTTCCGTCAGGTTAGCTATATACTGTGTTGCGTCAACTATTTCCACAGAAGGCGGTGAGATGATATCTTGAGCGGTTACGTATCTAGGACCCTTAACGCAAATGGATGCGTCTCTAACTCCATACAGATTACTTCTCAATACAATTTCTTTCAAATTTATTAAAATTTCATGTACCGATTCCTCAATACCTACTATCGTAGAATATTCATGTGGCACCTTCTCAGATTTAGCACGTGTTATACATGTTCCTTCTATTTCTCCAAGTAAAGCCCTTCGCATGGCAATACCTATGGTATCGGCTTGCCCTTTCATGAGCGGGGACAGAATGAAACGACCATAATAAAGACGCGTACTGTCTACTCTCGATTCAACACATTTCCACTGTAGTGTTCGAGTGGATTCTGCTATTTCCTCTCGAACCATACT-AATATT-----------TTTGATCAGATCATTGAATCATTTATTTCTCTTGAAATCC-----ATTTAAT-----TC------TT------TTTTTACACACGTCTTTTTTGGGGAGGTCTACATCCATTATGTGGCATAGGTGTTACATCACGTACGAAACTTAATAGTACACCACTTCTACGAATAGCCCGTAATGCTGCGTCTCTTCCGAGACCGGGACCTTTTATCATAACTTCTGCTCGTTGCATACCCTGATCTACTACAGTACGAATAGCATCTAAAGCGGCTGCTTGCGCAGCATAGGGTGTTCCCCTTCTTGTGCCTTTGAATCCAGAAGTACCGGCGGAGGCCCAAGAAACCACTCGACCTCGTACATCTGTAACAGTTACAATGGTATTGTTGAAACTGGCTTGAACATGAATAACTCCTTTTGGTATTCTACGTCCAGTCTTACGTAAACCAATACGCCCATTCCTACGCGAACCAATTCTTTGTATAGGTTTTGCCATATTTTATCATCTCATAAATATGAATCAGA-------AATATATAGAAAGATACGGAGATATCCATT------------TC--------ATGTT-AAAACAAATC---------TTTTATTTTTACAT-----AA------CTCCT---------------CTTTGAAAAACTT------TAGAAAGATTATCCTTGTCTCTGTTTATGTCTCGGATTAGAACAAATCACTATAATTCGCCCGCGCCTACGGATCAGTCGACATTTTTCACAAATTTTACGAACAGAAGCCCTTATTTTCATATTTCTCACTCC------TT-ACTTT-AATTTTGAATCTAT------TACTTGGAAGAAAC-TAAGTCTCTTGTT--------TTTTTTTT-------------------------GCTTCAAATTGTACCTTTGATG-AAAGGGG-TGTTTTCAAAAAGAATCTATCTAATCGTTCGAATCTTTGTTCCGAAGTCTATAAATTATACGTCCCCTGG-T-TAAAT----AATATTGCCTTA-TTTCAATTTTGATTCTACCCC------CCGGCAGTGTTCGTATCAAACTGCGTAGGATCTTCCCCGAAATATAACCTAGAATTAGATCCTCATT---------------ATATAAACGG-----------ATACCATTGGGAAATGATTCAGTAATTAAACCCTCATGAATCA----------------------------TTTTTTTTC------CATTCCAGG---CAACCTCCTTGAAGTATCAACTAATGGAGGAAGAGTTATATAAC----TCACCTTTCCTCTCT------ATTTCACAAA-TAGGAAGTTAGAGATA-AAATTAGGATACCGGAGGAAGATTACCATATATAACACAAAATTTCTCCTCCAATTTTTTCTAGTCTAGCTTCTCGATCTGTCATTATGCCTCGAGAAGTGGAAAGAATTACAATTCCCATTCCACCTAAAATCTTAGGAATTTTTTTATAGTTGGAATAAATTCGTAGACCGGGTCGACTGATACGTTTTAAAATAGTTCTATATATTCCTTTCCTAGTTCTTCTATGGCGCAAGGTTGAAACCAAGAAATTTTTATTACTTTCCTGATGTTTCCGAACATTTTCAATAAAACCCTCTCGTAGGAGTATTTTAACAATGTTTTCGGTGATATTTGTGGATGCTATTCGAACCGTTCCA------TTTTGACTCATGTCAGTATTTCTTATAGAAGTTATTATATCAGCAATCGCGTCTCTGCCCATGACGAATTATAATTATCGGTGTTTCCT-AATTTTGATATAATCAACATGT-----TTTTT--------TATTTGAATACTTCAAAGTATTCAT--------------------TAATTAATTTAATAATTAATTT----------------ATTA---AATTAAT------------TATTA----------------------AATTATTAAAAGTATATGCGTGATACACAATCTATTAA-----TTGGGTTTATTTCAGAT------ATCCTACTA-GAACAATATCATAG---------------------TTTGA--------TCTATGACTAT-GAGTC---------------------TTTATAATACCTCGGGAGCTAATGAAACTATTTTAGTAAAATTCAACTGTCTCAATTCCCGAGCAATCGCACCAAAAACTCTAGTTCCTTTTGGATTTCCTTCTTGATCAATGACAACCGCTGCATTGTCATCATATCGTATTATCATACCGTTGTCACGTTTAAGTTCTTTACATGTACGTACAATTACAGCTCTTATTACTTCTGATCTTTCTAGAGGCATATTGGGCACTGCTTCTTTAATTACAGCAACAACAATGTCACCAATATGAGCATATCTATGATTACCAGCTCCTATGATTCGAATACACATTAATTCTCGAGCTCCACTGTTATCTGCTACATTCAAAAGGGTCTGAGGTTGAATCATATCATTTTGATTTGAATCTA--------------TTATTTCAATG-------AAAAGAATGAGGAA-AAAGAAGAAATAGTGTTTGTCTAGAAATAAAGAAACTCGGGGTTGTTTTTTCATCCC---------TTTT-------------TTAT-----------------------ATTTAGTTCTACACCCTTATCCTAAAATAACAAATTGAGTTTTTATAGGCATTTTGCACGCAGCTATTGAAATTGCTGCTCTGGCTACAGTTTCTGAGACTCCGCCCATTTCATAAAGTATTCGACCGGGTTTAATAACAGATACCCAATATTCGGGAGATCCCTTTCCCGACCCCATACGTGTTTCTGCGGGCCTTACTGTAATAGGTTTATCGGGAAAAACACGTACCCATATTTTTCCGCCACGACGTGCATATCGTGTCATTGCTCTCCGTCCTGCTTCTATTTGTCTAGCGGTAATCCAAGCGGGTTCAAGTGCCTGAAGAGCATATCTGCCGAAACAAATATGATTACCCCGGCAAGATATTCCTTTCATTCTTCCTCTATGTTGCTTACGAAATCTGGTTCTTTTGGGGTTATAGTTGATGGTTTTTT------CCCACCTCTACTACAGAACCGGACATGAGAGTTTCTTCTCATCCAGCTCCTCACGAATGAAAGGATTTGCTAATATTACAGATACACATGT-----ATTTAATAAC-------------------TAATAAATTAA------------------ACTAAGTAATCGGATTTATTGATATTATATTTCAT--------TTATTTAGATAAGAATATTAGATAAGCAG------CTGTATATACGGTTAGATTTTTCTATTTA-T-------------------AG---------ATGTTTCTTT----------TCCGGATCC-----TTAT---------------------------------TTAT----------------TTTACTTTTCTTTTATTT------TAGTAAATTATTGAATCAAGAC-------AATATTGGAA-----------------TCCAATAAAT-----AAGAAATAAGGGTTTCGCGGGCGAATATTGACTCTTTCCTTTTCCTGCTTTATTCGTAGGATCAATCCACGACTTCTCAGAGT-------AAAAAAAT---------------------TTTGTTCTTGGTTCATTCCGCCATCCTGCCTGCTCAATCGTTTGGATTC-TTTAAAATATAA------TC----CTATATA-----------------GTATAGTCAC---------AGGTTTCGTCGTTCCTATAGCTTCTCCATTAATGATTAGGCCTAAACTCTGCAATGGAGCTCT-----CAACAAAATCTGTTCCCGAGTCAATTTTCTCAGTTTCTATTAACCGGAAGCTC------------------TTTATTATT------TATATATC-AT---------------------------------------TTATTATTTAT-------ATATCAATTGATAC-----------AATAT-----TAAAC----AATATTAAAACAATATGAAATTAATGCTTTATTACACTGCCTTTTATTTATATGAGGTAATTCATAGACCATACATATTGGAATCATATATCATTGATATTTTTGTTCTTTCTTTCTATCACCTTTCCATTTATCCGCATCCCTTT----------ATTTTTTTTTTCAAATCCATAATCGGATTTGTTTGTTATGGAACAATTTCAGTTGTTACAACTATATGATTGATCCAGTCATATAGTGACTGTTT-TGGGGATCTCGACAATATGAAGCAATAAGTTAGTTATTAGTTT-TTAATTTAT--------------------------T---------TTTATATAGTAGTTGTAGTTTTTG----------AGTTAAT---------------ACTCGGGGTCAGTCTTTATT------TT---------GATCCTAC--TAAAAAC------------------TCT-------AACGAAAAAACTAACGAGTCACACACTAAGCATAGCAAT-T--AT----------ATAAAAAA-AGTGAATTCATTTTTTTATTCAACCTT-----ATAGAATTAGAATTGTTTATTTTTGTTTG----ATTTCACAGA-------AAAATAG----AAAAAGTTT----------------CTAGTTTTTT---------------------GTTCTAT-ATATCACT-------------ATATTACT---------------------------------------------------------------------------GG------------------------------ATAGAATGACAAGATAAATA-AAGGTCTATTATTCTTCATCCACAAATATCCAAATTTTTAGGCCTAGTACTCCATGGATAGTTCGAATTGTATAGGAACAATGATCAATTTTAGCGCGAATTGTTTGTAGAGGAACTTTACCTTCTCTGATCCATTCGACACGTGCAATTTCTTTTCCGTCAATACGTCCAGCAATTTGTATTTGAATTCCTTTTGTATCTGTTTGTTCAGTTAATTCAATAGCTCTTTTCATTGCCTTTCGAAACGAAACTCTATTTCTTAATTGAGAAGCCATATATTCTGCAAGAATATTGGGGTCTCCATAAGGTTTTTCTATTCGTGTGATAGCAATGTTGATTCTTCGGTTCACAGAACGAAATTCTTTTTGTACATTCATCTGTAATTCTGCGATTCCTCGTGTTTGGCCCTCTATTAATAAATTTGGGAATCCAACATGGATTATGACCTGGATTAAATCAATTCTTTTTTGAATTTCTATACGCGCAATTCCAATTCCTTCGAAACCTGAGGATATTCTCTTATTTTTTTGTACATAGTTCTTGATACAATTCCGTATTTTCTCATCTTCTTGTAGACCTACAGAAAAATTTTTTGGTTGTGCGAACCAAAAAGAATGATGATTTTGGGTTGTACCAAGTCTGAAACCAAGTGGATTTATTTTTTGTCCCAT-----------A--------TTTTTTATTATATTA------------------TA---TTTTTTTCT------AAATATGAATCTAAATCTTAAATTCATCGAAAGATAATTTGGATTTATCTTTTAATACAATTGTTATATGACAAGTGGGTCTTTTTATCGGATAACTACGTCCTCGAGCTCTAGGTCTTAATTTTTTCACAAAAGGACCTCCATTGACTTCGGCTTTACTAATGAATAAATAGGTTTCGTTCAAACCCATATTATGACTAGCGTTTGCTGCTGCGGAATAAACCAATTTTAAAATTGGATAAGATGCTCGATAAGGCATAAGTTCCAATATCATAAGCGTTTCCTCATAAGAACGCCCGCGAATCTGATCAATTACTCTTTGCGCTTTGAAAACAGACATACA------TA------TATGTTGAGCTAAA------ACTTTTACGC------------TCGAATTATTTCCGTTATTTTTCTTTATCATAAGGTTATCCCCCGCCAATGAATGATAAGTATCTAT-TTTTTTTTTC-------------------------------------------------------------------------------------AAAAT---------------------------------------------------------TAACGACGAGATTTATTATCGTTTCTCGCATGTCTCGCGAAAGTCAGAGTAGGCGCGAATTCTCCCAATTTGTGACCTACCATACGATCTGTTATATAAATAGGTAAATGTTCCTTTCCATTATGAATAGCGATTGTATGGCCAATCATTTTGGGTATAATGGTAGATGCCCGAGACCAAGTTACTATTATTTCTTTCTCCTCCCTCATGTTGAGTTTTTCAATTTTTCTTGATAAATGATTAGCTACAAAAGGGTTTTTTTTTAGTGAACGTGCCACAGCTGATTACTCC-TTTTTTTACATTTTAAAGATTGG-CATTCTATGTCCAATAGAATATAATATCTCGATC---------------------------TAAGTATGAAGGTAAGAATAAATACAATAATGATGAATGGAAAAAAGAGAAAATCCTTTAGCTAGATAAGGGGCGGATGTAGCCAAGTGGATCAAGGCAGTGGATTGTGAATCCACCACGCGCGGGTTCAATTCCCGTCGTTCGCCCATCACATTATTTCAAATTCAAAAAATTAGATTTTTAAT-------ATTCCTATTTACGGCGACGAAGAAT------AAAACTATCACTATATTTTTTCCTTTTTCGACTTCTTCTTCCAAGCGCAGGATAACCCCAAGGAGTTGTGGGTTTTTTTCTACCAATTGGGGCTTTCCCTTCCCCACCTCCATGGGGATGGTCTACAGGGTTCATAACTACTCCTCTTACTACAGGACGCTTACCTATCCAACACTTCGATCCGGCTCTACCCAAACTTTGTTGATTCACCCCAACATTACCCACTTGTCCGACTGTTGCTAAGCAGTTTTTGGATATCAAACGGACCTCCCCGGATGGTAATCTTAATGTGGCTGATTTACCCTCTTTTGCGATCAGCTTCGCTACAGCGCCCGCTGCTCTAGCTAATTGTCCACCCTTTCCAAGCGTGATTTCTATGTTATGTATGGCCGTGCCTAAGGGCATATCGGTTGAAGTAGATTCTTCTTT--------TAAAAACCCCTTCCCAAACTGTACAAGCTTCTTCCAAAGCATACGGCTTTCTAGATGTATATGATGATATCTAGACAGATGGATCTTTATCTTATATGAATCGTATGATAAAGTACCACATGAGTGGACATATAGGAATCCAAATCTGCCGAATCACTCATGTATGATCTTCTACATCCTAGGTCTCCCCGTTCCATCATCTGGCTTATGTTCTTCATGTAGCATTCAGACCGAATGACTCTATGAAATTACGTCGATACTTCCGCATATTATGGGTAACGTAGGAGACATCTCTATTTTTCCC--GGGGGGATCTTTATAATTACCACTGCTTAGCTTTCAATTCGCCTCTGACCATCAAATTAAATGTGAATAACCCGTCCTCCTCTCTTTGAAACAAGGGGCGCTTCCGGTTCTGTGCGTGCTTCAAACAATTTTGTCTTCTCCATATTACCATATCTCTAGAGTCAATAATTTTCTATGAGGAACTACTGAACTCAATCACTTGCTGCCGTTACTCAACAGTTTTCTGTTGAGGTCTATCCCATAGAGGTACTCAAATTGGATCAGTGATTGATTTCTAGGTTTCATCGTAAACCTAATTGGTTACTTCCAATTACGTAAATCAATAGTTCAAACCGCACTCAAAGGTAGGGCATTTCCCATTGATATAGGGACTTCTGTACCAGAAACAATGGTATCTCCAATTATAGCCCCTCTGGGGTGTAAAATATATCTTTTCTCGCCATCCCCATAATGTATGAGACAAATGTATGCATTTCGATTAGGGTCGTATTCTATGGTTACGATTCTACCAGATATGTCTTTTTCATTCCGTCGAAAATCGATTTTACGGTATAGACGCTTATGACCTCCCCCTCTATGTCTTGCGGTAATGATTCCTCTGGCATTACGACCTTTACCACAATGATGCTGTCCACAGATCAAATTATTTCGTGGATTGGATTTCATTTGACTGTCTATGGCTCTATTACGTGTGCTCGGGGTAGAAGTTTTGTATAAATGTATCGCCGTGTTATTAAGTATTTTGCTTTAAGTTCTTTTCTCTATAAGAGGTGGAATAGAATAACCCGGTTGAAGCGTAATGATCATACGTCTGTAATGCATTGTATGTCCCATAATAGGTCCTATTCTTCTACCCTTTCCTGGGA------GTCGATGACTATTCATAG---CTATTACCTTGACACCAAAGAAGAGTTCGACCCAATGCTTTATTTCTGTCCTAGTTGATCCTGATTCGACATTAGCAGTATATTGATTGTTCCCCAATAACCGAATACTTTTTTCTGTAAATACTGCATATTTGATTCCATCCATAACTCCATTTTCTTCCCTATGAGTTCCAGTATCGATAAGAATTCTAGTTCTTACTGTTCATATGTTATGGTA-GAATATACCATACCAA------------------TGAGATTCCATTGATACAGAGCCAATTCCAATAGACTTATGGAACGTTCCCATTGGCATGCATCCAGCAGGAATTGAACCTACGAATTTGCCAATTATGAGTTGGGCGCTTTAACCATTCAGCCATGGATGCTTAACAGGGCTCATTGTACATCGTGAATAACCAAATTCCAATTGAAATGAAATCTTTAGGAGGAATCAATGAAAATCTTTAGGAGGAATCAATGAAACGATATCAATTCCAATTCTGGATCTTCGAATTGAGAGAGATATTGAGAGAGATCAAGAATTCTCACTATTTCTTAGATTCGTGGATCAAATTCGATTCAGTGGGATCTTTCACTCACATTTTTTTCCACCAAGAACGTTTTATGAAACTCTCTGACCCCCGAATTTGGAGTATTTTACTTTCACGTGATTCACAGGGTTCAACAAGAAATCGATATTTCACGATCAAAGGTGTAGTACTGCTTGTAGTAGTGGTCCTTATATCTCGTATTCCCAATCGAAAGATGGTCGAAAGAAAAAATCTCTATTTGACGGGGCTTCTTCCTATACCTATGAATTCCATTGGACCCAGAAATGAGACATTGGAAGAATCTTTTTGGTCTTCCAATATCAATAGGTTGATTGTTTCGCTCCTGTATCTTCCAAAAGAGAAAAAGATTTCTGAGAGTTGTTTCATGGATCCGCAAGAGAGTACTTGGGTTCTCCCAAAAAATAAAAAGTGTATCATGCCTGAATCGAACCGGGGCTCGCAGTGGTGGAGGAACCGGATCGGAAAAAAGAGGGATTCTAGTTGTAAAATAGCTAATGAAACCGTAGCTGGAATTGAGATCTCATTCAAAGAGAAAGATAGCAAATATCTGGAGTTTCTTTTTTTATCCTATACGGATGATCCGATCCGCAAGGACCATGATTGGGAATTGTTGGATCGTCTTTCTCCGAGGAAGAAGCGAAACATAATCAACTTGAATTCGGGACAGCTATTCGAAATCTTAGGGAAAGACTTGATTTGTTATCTCATGTCTGCTTTTCGTGAAAAAAGACCAATTGAAGGGGAGGGTTTCTTCAAACAACAAGGAGCTGGGGCAACTATTCAATCAAATGATATTGAGCACGTTTCCCATCTCTTCTCGAGAAACAAGTGGGGTATTTCTTTTCGAAATTGTGCTCAATTTCATATGTGGCAATTCCACCAAGATCTCTTCGTTAGTTGGGGGAAGA------ATCAGCACGAATCGGATTTTTTGAGGAACGTATCGAGAGAGAATTGGATTTGGTTAGACAATGTGTGGTTGGTAAACAAGGATCGGTTTTTTAGCAGGGTACGGAATGTATTGTCAAATATTCAATATGATTCCACAAGATCTATTTTC------GTTCAAGTAACGGATTCTAGCCAATCGAAAGGATCCTCTGATCAATCCAGAGATCATTTCGATTCCATTAGAAATGAGGATTCAGAATATCACACATTGATCGATCAAACAGAGATTCAGCAACTAAAAGAAAGATCGATTCTTTGGGATCCTTCCTTTCTTCAAACGGAACGAACAGAGATAGAATCAGATCGATTCCCGAAATGCCTTTTTGGATCTTCCTCAATGTCCCGGCTATTCACGAAACGTGAGAAGCAGATGAATAAGCATCTGCTTCCGAAAGAAATCGAAGAATTTCTTGGGAATCCTACAAGATCAATTCGTTCTTTTTTCTCTGACAGATGGTCAGAACTTCATCTGGGTTCGAATCCTACTGAGAGTTCCACTAGAGATCAGAAATTTTGGAAGAAAAAACAAGATGTTTCTTTTGTCCCTTCCAGGCGATCGGAAAATAAAGAAATGGTTGATATATTCAAGATAATTACGTATTTACAAAATACCGTCTCAATTCATCCTATTTCATCAGATCCGGGATGTGATATGGTTCCGAAGGATGAACCAGATATGGACAGTTCCAATAAGATTTCATTCTTGAAAAAAAATCCATTTTTGGATTTTTTTCATCTATTCCATAACCGGAACAAAGGGGGATACACGTTACACCACGATTTTGAATCAGAAGAGAGATTTCAAGAAATGGCAGATCTATTCACTCTATCAATAACCGAGTCGGATCTGGTGTATCAT---AGGGGATTTGCCTTTTCTATTGATTCCTACGGGTTGGATCAAAAAAAATTCTTGAATGAGGTATTCAACTCCAGAGATGAATCGAAAAAGAAATCTTTATTGGTTCTACCTCCTCTTTTTTATGAGG-----AGAATGAATCTTTTTATCGAAGGATCAGAAAAAAATCGGTCCGGATCTACTGCGGGAATGATTTGGAAGATCCAAAACTAAAAACAGCGGTATTTGCTAGCAACAACATCATGGAGGCAGTCAATCAATATAGATTGATCCGAAATCTGATTCAAATCCAATATAGCATCTATGGGTACATAAGAAATGTATCGAATCGATTCTTTTTAATGAATAGATCCAATCGCAACTTCGAATATGGAATTCAAAGGGATCAAATAGGAAATGATACTCTGAATCATATAACTATAATGAAATATACGATCAACCAACATTTATTGAATTTGAAAAAGAGTCAGAAGAAATGGTTTGATCCTCTTATTTCTCGAACCGAGAGATCCATGAATCGG------GATCCTGATGCATATAGATACAAATGGTCCAATGGGAGCAAGAATTTACAGGAACATTTGGAATATTTCGTTTCTGAACAGAAGAACCGTTTTCAAGTAGTGTTCGATCGATTACGTATGAATCAATATTCGATTGATTGGTCCGAGGCTATCGACAAACAAGATTTGTCTAAGTCACTTCGTT------------------------TCTTTTTGTCCAAGTCACTTCTCTTTTTGTCCAAGTCACTTCCCTTTTTGTCCAAATCACTTCCCTTTTTCTTTGTGAGTATCGGGAATACCCCCATTCATAGGTCCGAGATCCACATCTATGAATTGAAAAGTCCGAATGATCAACCCTGCAATCAGTTGTTAGAATCAATAGGTGTTCAAGTCGTTCATTTGAATAAATTGAAACCCTTCTTATTGGATGATCGTGATACTTCCCAAAGATCGAAATTCTTGATCAATGGAGGAACAATATTACCGTTTTTGTTCAAAAAGATACCAAAGTGGATGATTGACTCATTCCATACTAGAAATAATTGCGGAAAATCCTTTGATAACACGGATTCCTATTTCTCAATGATATCCCACGATCGAGACAATTGGCTGAATCCCGTGAAACCATTTCATAGAAGTTCATTGATATCTTCTTTTTATAAAGCAAATCGACTTCGATTCTTGAATGATCCACATCACTTCTGGTTCTATTGTAACAAAAGA------------------------------------------------------------------------------------TTCCCTTTTTCTGTGGAAAAGACCCGTATCCATAATGATGATCTTACATATGGACAATTCCTCAATATCTTGTTCATTCGCAACAAAATATTTTCTTTGTGCGTCGGTAAAAAAAAACATATTTTTTTGGAGAGAGAGACTATTTCAGCAATCGAGTCACAGGTATCTGATATATTCATACCTAACGATTTTCTACAAAGTGGTGATGAAACGTATAACTTGTACAAATCTTTCCATTTTCCAATTCGATCCGATCCGTTCGTTCGTAGAGCTATTTACTCGATCGCAGACATTTCTGCAACATTTCTAAGAGAGGAACAAATAGTCAATTTTGAAAGAACTTATTGTCGGCCTCTTTCAGATATGAATCTATCTGATTCAGAAGGGAAGAACTTGCATCAGTATCTCAGTTTCAATTCAAACATGGGTTTGATTCACACTCCATGTTCTGAGAAATATTTACCATCCGGAAAGAGGAAAAAACGGAGTCTTTGTCTAAAGAA-----------ATACGTTGAGAAAGGGCAGATGTATGGAACCTTTCAACGAGATAGTGCTTTTTCAAATCTCTCAAAATGGAATCTGTTCCAAACATATATGCCATGGTTCCTTACTTCGACAGGGTGCAAATATCTAAATTTCGCCCTTTTAGATACTTTTTCAGACCCATTGCCAATACTAAGTATG------CCAATACTAAGTAGCAGTCAAAAATTTGTATCCATTTTTCATGATA------TTATGTATGGATCAGATATATCATGGCTAATTCCTCAGAGGATTCTTCCACAATGGACTCTGATAAGTGAGATTTCGAATAAGTGTTTACAGAATCTTCTTCTGTCCGAAGAAATGATTCATCGAAATAATGAGTCACCCGTTCCATTGATATGGGCACATCTGAGATCAAGAAATGCTTGGGAGTTCCTCTATTCAATCCTTTTCCTTCTTCTTGTTGCTGGATATCTCGTTCGTATCCATCTTCTCTTTTTTTCCCAAGCCTCTAGTGAGTTACAGACAGAGTTAGAAAAGATAAAATCTTTGATGATTCCATCATACATGATTGAGTTGCGAAAACTTCTGGATAGGTATCCTAC---------------------ATCTGAACTGAATTCTTTTTGGTTAAAGAATCTCTTTCTAGTTGCTCTGGAA---------------------GAGATACGGGGTTCTGCTTCTGGTGGCAACATGCTATTGGGTGGTGGTCCCACTTATGGGGTCAAATCAATATGTTCTAAGAAGAAATATTTGAATAGAAATCTCATCGATCTCCTAAGTATCATACCAAATCCCATCAATCGAATCACTTTTTCGAGAAATACGAGACATCTAAGTCGTACAAGTAAAGAGATCTATTCATTGATAAGAAAAAGAAAAAATGTGAACGGTGATTGGATTGATGATAAAATGGAATCCTGGGTCGCGAACAGTGATTCGATTGATGATGAAGAAAGAGAATTCTTGGTTCAGTTCTCCACC------TTAATGACAGAAAAAAGGATGGATCAAATTCTATTGAGTCTGACTCATAGTGATCCTTTATCAAAGAATGACTCTGGTTATCAAATGATTGAACAACCGGGATCAATTTACTTACGATACTTAGTTGACATTCAGAAAAAGTATCTAATGAATTATGAGTTCAATAGATTCTGTTTAGCGGAAAGACGGATATTCCTTGCTCATTATCAGACAATCACTTATTCACAAACCTCGTGTGGGGCTAATAGTTTGCATTTCCCATCTCATGGAAAACCCTTTTCGCTCCGCTTAGCCCTATCCCCTTCTAGGGGTATTTTAGTGATAGGTTCTATAGGAACTGGACGATCCTGTTTGGTCAAAAACCTAGCGGCAAACTCCTATGTTCCTTTCATTACGTTATTTCCGAACAAGTTCCTGGATGACAAGCCTAAAGATTATCTTATTGATG------------------------ATATCCATATTGATGATAGTGACG------ATATTGATGATAGTGATGATATTGATGATGACCTTGATACGGAGCTGCTAACTATGACGAATGTGCTAACTATGTATATGACGCCGAAAATAGACCGATTTGATATCACCCTTCAATTCGAATTAGCAAAAGCAATGTCTCCTTGCATAATATGGATTCCAAACATTCATGATCTGTATGTGAATGAGTCGAATTACTTATCCCTCGGTCTATTAGAGAACTATCTCTCCAGGGATTGTGAAAGATGTTCCACTAGAAATATTCTTGTTATTGCTTCGACTCATATTCCCCAAAAAGTGGATCCCGCTCTAATAGCTCCGAATAAATTAAATACATGCATTAAGATACGAAGGCTTCTTATTCCACAACAACGAAAGCACTTTTTCATTCTTTCATATACTAGGGGATTTCACTTGGAAAAGAAAATGTTCCATACTAACGGATTCGGGTCCATAACCATGGGTTCCAATGCACGAGATCTTGTAGCACTTATCAATGAGACCCTATCAATTAGTATTACACAGAAGAAATCAATTATAGAAACTAATACAATTAGATCCGCTCTTCATAGACAAACTTGGGATTTGCGATCCCAGGTAAGATCGGTTCAGGATCATGGGGTCTTTTTCTATCAGATAGGAAGGGCTGTTGCACAAAATGTACTTCTAAGTAATTGCCCCATAGATCCTATATCTATCTATATGCAGAAGAAATCATGTAAGGAAGGAGATTCCTATTTGTACAAATGGTACTTCAAACTTGGAACGAGCATGAAGAAATTAACGATACTTCTTTATCTTTTGAGTTGTTCTGCCGGATCGGTCGCTCAAGATCTTTGGTCTTC------ACCCGGATCCGGTGAAAAAAATAGGATCACTTCTTATGGATTCGTTGAGAATGATTCTGATCTAGTTCATGGCCTATTAGAAGTAGAAGGCGCTCTGGCGGGATCCTCACGGACAGAAAAGGATTGCAGTCAGTTTGATAATAATCGAGTGACATTACTTCTTCGGTCCGAACCAAGGAATCCG---------ATGCAAAATGGATCTTTTTCTATCGTTGATCAGAGATTTTTCTATGAAAAATACGAATCGGAGTTTGAAGAAGGGGAAGGGGCCCTCGACCCGCAACAGATAGAGGAGGATTTATTCAATCACATAGTTTGGGCTCCTAGAATATGGCGTCCTTGTGGCAATCTATTTGATTGTATCGAAAGGCCCACTGAATTGGGATTTCCCTATTGGGCCGGGTCATTTCGGGGCAAGCGGATCATTTCTCATAAAAAGGATGAGCTTCAAGAGAATGATTCGGAGTTCTTGCAGAGTGGAACCATGCAGTACCAGACACGAGATAGATCGTCCAAAGAACAAGGCTTTTTTCGAATAAGCCAATTCATTTGGGACCCTGCAGATCCATTCTTTTTCCTATTCAAAGATCAGCCCTTTGTCTCTGTGTTTTCGCGTCGAGAATTCTTTGCAGATGAAGAGATGTCAAAGGGGCTTATTACTTCCCAAACAAATCCTTCTACATC---------------TATATATAGACGCTGGTTCATCAAGAATACGCAAGAAA------TCGAATTGTTGATTCATCGCCAGAGATGGCTTAGAACCAATAGTTCATTATCTAATGGATCTTTCCGTTCTAATACTCCATCCGAGAGTTATCAGTATTTATCAAATCTCTTCCTATCTAACGAAACGCTATTGGATCAAATGGCAAAGACATTGTTGAGAAAGAGATGGCTTTTCCCGGATGAAATGAAATATTTGATTCATGTAACAGGGGAAAGATTTCCCATTCCTTAGCCGTAAAGATATGTGGCCATGAAAAGGGGATTAAGTGGAACAGAATTGGCCGGGTGGTAGAGTCGTGGAAACACTTGTTTATTCCATATTTTGGACCTTAGCTCCATGGAGCAATATGCTACTGCTGAAGCATGGAAGAATTGAAATCTTAGATCAAAACACTATGTATGAATGATATGAACTGCCTAAACAAGAATTCTTGAACGGTGAACAACCAGAGCCTATTACTCACTACATCAAACAATTTCCATTAATGAAACCATGGAAATCCGTCGGAAAATAAAAAATACGCATGTCCGATGAAACGGTTGTTGCTATCTGCTCCAATAACGAATCATTGGTTTAACTGAATAACTAAAGAAAATAGATAGACCTTTCT-----CTTCGTCTCAGGTCGATGGATCTTCTCAATTGGAAGATCTCCCATATGGATAATACATATTCCGGTTGACCGAGCCTAATTCTAATTGTTTTGTTCCGAAGCAAAGATATCCATGGAGGTGGTTCGTCC-------------------TATTCACGACCAAGAGGTACTGGATTCTCTTTCGGATAGGCCCTGAAAAGAGAAGGAAAGCTGGAATGCCAACAGGCGTCTGTCTATTCTCTAATTCACCCGACCCGATAGTACCCATTTTGGGAACGTCCAGTGCCAAAGTCACTGAATGGGTAAGTCGCCAATCCCTAAAATGTACTATGTAATGTACTTTATCCGCTGGGTTACGGGTACTGGTGGGTATTTTACTAGAGGTTTCTATCAATCTACCCCTGTGTGATTCCTGTTGAATCATATACTCGGGGGGTGGCGCGGAGCGGACGATTTCCAAACGGACTCCTCATTCAT----------TAGATAGAGAAGATCGCCAAGATTTCGTGATCTGCTGCCGAACCTGTTCCAATTCCAACAGCTCGGACTCGGATCGTGGGGATCGCCGGAATACTTCGTATCAACAGATAAGATACTCGGTATATCAATATTGATTAGATCCGAAATCCGTTATTGA-ATTGCTCATTCAATGAGCATTCTCAATATTATGCCTTGAAGAGGACTCGAACCTCCACGCTGTTTAGCACGAGATTTTGAGTCTCGCGTGTCTACCATTTCACCATCAAGGCATCTTGAAAGTGAATCGTATTCCATGAATATGATATCTATCTAGTGTGATATATGGAATATAT-GACAAAGGTGGATGGAGTGTTGGGGTATTTCTATCGATTGGTCATGTCATATAGGCCCGAGTCAGACATCAAATTGCTTCGATTTGAATTATCCGTAGGATACCCTATATATCAATATCAAAAAGATGTACAATCAAACCTATTTCTCGATTCAATAGAAGCCCAAAGAAGTGAATATGGTACCCAAATAACGATAGATATGTCAAAAGCAGGTCCGATTACGCCTATTCCTAATCCTAATCCTAAATAGAATGTAACGACGTAGGGATCCATATGGAAACATAGTATCTATTTACATACGCTCGAATGACCCCTTC------TCATAATAAGAATGTACATAACCCTATTCCGGTCTGGTCCGGTATGGAATGAACTTATAATCTGATGATCGAGTCGATTCCATGATTATAAGTTCATAACCCCAGCCCATTTTGGGCGGAACAGATCTACTAATTCTTTTATTCCAGTTAG-----TAAGAGGGATCTTGAACTAAGAAATAGGCCTAGAAGCTAAAAGAGGGTATCCTGAGCAATTGCAAGAATTGGGTTCATTGATATTCCTGGTATAGTAGATGCTATCACACATACAGTCATACTCCATTCGATGGAATTGTTTGATCTTAAGGGAGATCTTCTATAATTTCGTACGTGAGGGGTTATTTCTTGGTTTCGTCCAGTCATTAATAACTTGATTATTTTTAGATAATAGTAGATGGAAACAACGCTTGTAAGGAGTCCTATTGAAACCAAGAAATATAGGCCTGCCTGCCATCCACACCAGAATAGATGGAGTTTTCCGAAAAACCCTGCTAGTGGAGGAAGACCCCCTAGGGATAAGAGACATAGGGCTGAAGAGAGAGCCAAAAAAGGATCTTTCGTGTATAATCCTGCATAATCTCGAATGTTATCAGTTCCGGTACGTAGACCAAATGATACAATGCGAGCAAAAGTTCCTAGATTCATGGAGATATAGAACAGCATATAAGTTATCATGCTTGCATATCCATCATTTGAGTCTCCAACAATTATTCCAATAATTACATATCCGATTTGACCGATGGACGAATATGCAAGCATACGTTTCATGCTTGTTTGAGTAATAGCAATGAGATTCCCCAATATCATGCTAAGAATAGCTAGGATTTCCAAAAGAAGATGCCATTCGTTTGATGAGAAATAAAAAGGAATATCGAAAATTCGCGTGGCTGAAGCTGAAGCAGCTACTTTCGAAGTAACAGAAAGAAAAGCAACGACTGGAGTGGGAGAGTCAGAGTCGAAAAGAGGATTCCTCACTTCTTTCTCTCATTCAAAACCGTGCATGAGACTTTCATCTCGCACGGCTCCTAAGTGATAAAAGAAAGAAGATGAGTTCTTCTTTCTTTTTTGATTACCTTCCTCGCGTATGTATAAGACCGAATCCATTCGATTTCTAAAAAGGATTAGTAATCCTTAACTTTTCGAGGAATCCTTCATCAGTGGTTGTTAATGACTGACTTTTTCAATCTTTCG-ACCTTGGTTCCGTAGGAGCACAAGTCAGAAAGATTGAGAAATAGAACCATCTGATTTGATTCGTTCTCAATAGCCATGAGATGATCATCTTAGGGTGATCCTTTTGTCAACGGATGCCC-----TTATTACACTCGTAG-----TCTCTGAAGGATGAGAACCAACTATGTAGCATCTACATCAATAATTCAAGTATTGTATACGTCATTAGTCCGATCCTTTGTAGGAACTACCCGTAATAACGAACTTGCAAAATGGATCTGTTTATCATAAAGAGATTCGTTGTTCCTGACCCTGCTTCACCTTAATTGTTATTTGAACAAAAAGATCATAAAAAACTTTTGGTAAAAGTTATGTCTTGGTCCGAGTGGGGATAGCATTTCTCTTCTGCATGTCTATGGAGTTTTAAAAAATCCAAACATCTCAGAGATAGATATAGAGGTAGGAATTTGTTGAGCGAACCGCACTCCTTCATATACGTCAGGAGTCCATTGATGAAAAGGGGCTGGGGAAAGCTTGAACCCAATTCCTACAGTGATGGATATAAGTGCAATTGAAATTCCTGGGGAGTTATACATTTGTGTATTGATAAGACCATTCACTATTTCTTGAAGCTCGATCTCCCCCCCAGATGAACCATATAGCCAAGAGAAACCATGAACCAGAATAGAAGAGCTTGCCCCGCCCATGAGTAAATATTTCGTAGTAGCCTCATTAGACCGTACATCTCTCTTGGTATATCCAGATAATAGGTAGGAACATAAACTGAAACATTCTGGAGCTACAAAGATAGTTATTAAATCGTTAGCACCGCATAAAAACATTCCTCCTAGAGTAGCTGTTAATAGGAATAACAGAAACTCTGTTATAGCCATTTCTGTACATTCAATGTACTCTACGGATAGAGGAATACATAGAGTTGAACATAGTAAAATAAGAAATTGAAAAATTTCGTTGAAATTGTTCGTTTGGAAATTTCCCGAAAAGCTAATTATAGGTTCTTCTTTCCATCGGAACAATAGGGCCGTTATGCTCATTACTAAACTTGTTGAAGAGATGAAATAGAACCAAGGTCTATCTTTTTGATCAGAGGTTGAATCGATCATCAGAAGAAGAATTAGGCCAAAAATTAGGATACATTCTGGGAAAATGAAACTTCCATTGAAGAGAAGCAAATGAAACGCTTTCATAAAAATTCTCGTAGAATCGAGAATGAAGTTTTCATTCTGTACATGCCAGATCATAAATTAGTAACTGCATCCAATCTCCGAAAAAGTCCCAATTGTTTCAAAC-TTTTTTTTTGAATAGGATATTTTATTTACGGAATCCCTATGAATAGGATCAAACCTTATTCCATGATATTTCCATAAGATTCCTCT------TTCTTATTCTTAAGCAAGCCCTCGAGAGGGTTTAGTTGATCCATGATTTATGTTTCATCTTTCT------TTTTGTTTGTTTCGAGAAAG-----ATATCGATCAATTCCGATTCTTTCTTTTTCGATTGATTCTTTTCCGATCGAGATGTATGGATCCATGGATCTATGTGTCTATATAGATCCTGTTCATGGATTAACGAAAATGTGCAAAAGCTCTATTTGCCTCTGCCATTCTATGAGTCTCTTCCTTTTTGCGTATGGCATCGCCACTCCCTTTGGCAGCATCTACTAATTCGGAACTTAATTTGAAAGCCATATTTCGACCCGGGCGTTTTCGGGATGCCCCTAATAACCAACGAATGGCGAGTGCTTTTCCTTGTGTAGATCCTATTTCAATAGGAACTTGATGAGTCGACCCGCCTACACGTCTTGCTTTTACTGCTATATCGGGAGTTACTCCACGTATTGCTTGACGTAAAACGGATAGTGGATTTGTTTCCGTCTTTTGTTGCATCTTTTTCACGGCTTGATAGATAATTTGATAAGCCAATGATTTTTTTCCGTGTTTCAGAATACGGTTAACCAACATGTTAACTAATCGATTACGATAAATTGGATCGGATTTTGCAGTTTTTTCTTCTGCAGTACCTCGACGTGACATGAGCGTGAAAGAGGTTCAAAAATAAG---TTTTTTTTATAAGGGCTAAAAATGAATCACTTATTTTGGCTTTTTGACCCCATATTGTAGGGTGGATCTTGAAAGATATGAAAGATCTCCCTCCAAGCCGTACATACGACTTTCATCGAATACGGCTTTCCACAGAATTCTATATGTATCTATGAGATCGAGTATGGAATTCTGTTTACTCACTTTAAATTGAGTATCCGTTTCCCTCCTTTTCCTGCTAGGATTGGAAATCCTGTATTTTACATATCCATACGATTGAGTCCTTGGGTTTCCG---AAATAGTGTAATGTAAAAAGAAGTGCTTCGAATCATTGCTATTTGACTCGGACCTGTTCTGAAAAAGTCGAGGTATTTCGAATTGTTTGTTGACACGGGCAAAGTAAGGGAAAATATCTGAAATGATTTCAATATTGGACCTTGGACATATAATAGTTCCGAATTGAATCTCTTTTAGAAAGAAGATCTTTTGTCTCATGGTAGCCTGCTCGAGTCCCCTTACGAAACTTTCGTTATTGGGTTAGCCATACACTTCGCATGTTTCTAGTGATTCACATGGTATCATCAAATGATACAAGTCTTGGATAAGAATCTACAACGCACTAGAACGCCCTTGTTGACGATCCTTTACTCCGACAGCATCTAGGGTTCCTCGAACAATGTGATATCTTACACCGGGTAAATCCTTAACCCTTCCTCCTCTTACTAATACTACAGAATGTTCTTGTAAATTGTGGCCAATACCAGGTATATAAGCAGTGATTTCAAATCCAGAGGTTAATCGTACTCTGGCAACTTTACGTAAGGCAGAGTTTGGTTTTTTGGGTGTGATAGTGGAAAAGTTGACAGACAAGT------------CACTCTACAGAACCGTACATGAGATTTTTACCTCATACGGCTCCTCGTTCAATTCTTTCGAAGTAATTGGATCCTTTTCTTCGTTCGAGAATCTCTTCCCTTCTTCCACTCTGCCCCGAAGAGTAACTAAGACCAATTCATTCACGTTTTCATGTTCCAATTGAACACTTTCCATTTAGGATCAAAGAAGAAGATTATTCTTTTT----------ACCAAACATATGCGGATCAAATCACGAT------------------CTTCTATTCGAATTCTAATCGAATATTCTAATTCTAATCTAATAAGAA-----------------CAAGAGATCTTTCTCGATCAATCCCTTTGCCCCCCCATTCTTTGAGAATCAGAAAGATCCTTTTCGAGTTTGAATTTGTTCATTTGGAATCTGTTCTCTTCTATTTTCTACTTA----------------TTTTTTTTCT-----TTATTTCATTTCGATTTTCTTTCCCTCTCTTTTCTTTTTATTCCCTTCCATCATTCCTT-AAG--------GGTTTGGTGATCCTGTAAAATCTGACCCATTTTCTCATCGAGCGAGGGGTACGAAATAAATCAGATTGATTTTTCGA-------------------TC-AAAAA----AAAAGTACTATGTGAAATCTTCGGTTTCTTCCTCTTCCT------CTATCCCATAGATACAGCGTTTGGTTTGAATCAATAGAGAACCTTTTCTTCTG--------TATGAA---TCGATATTATTACATTCCAATTCCTTCCCGATACCTCCCAAGGAAAATCTCGAATTGGATCCAAAATTGACGGGTTAGTGTGAGCTTATCCATGCGGTTATGCACTTTTCAA------ATAGGAATCCATTTTCTGAAAGATCCTGGCTTTCGTGCTTTGGTGAGTCGTCCGAGATCCTTTCGATGACCTATGTTGTGTTGAAGGGATATCTATATGATCCCATCGATTGCGTAAGGCCCGCGATAGCAACGGAATCGGGG-----AAAGTATACAGAAAAGATAGTTCTTTTCTATTAT--------ATTAGT--ATTAGTTAGTGATCTCGGCTCGGT--GGGTCTCTTCCTCCGTGATGAACTGTTGGCACTAGTCCTACATTTTGTCTCTGTGGACCGAGGAGAAAGGTGGCTCAGCGGGAAGAGGGTTGTACCATGAGAGAAGCGA-GGGGTCAACTGCTTCAAATATACAACA-----TGGATTCTGGCAATGCAATGGAGTTGGACCCTCATGTCGATCCGAATGAATCAGTCTTTCCACAGAGGTCAATCTTTGCCTGCTAGGCAAGAGGGCAGCAAGTTACAAATTCTGTCTCGGTAGGACATGTATTTTCTATTACTATGAAATTCCTAAATGAAAATGAAGTAGTTAGTGGTGGGGTTACCATTATTCTTTTTCTTGTATGTGTTCCTA-------AGAAAAGGAATTTG----------------------------------------------------------------------------------------------------------------------------------------------------------------------------------------------------------------------------------------------------------------------------------------------------------------------------------------------------------------------------------------------------TCCATAATAGTGCGAAAAGAAGGCCCGGCTCCAAGTTGTTCAGGAATAGTGGCGTTGAGTTTCTCGACCGTTTGCCTTAGGATTAGTTAGTTCTATTTCTCGATGGGGCCGGGAAGGGATATAACTCAGCGGTAGAGTGTCACCTTGACGTGGTGGAAGTCATCAGTTCGAGCCTGATTATCC---------CTAAACCCAATAGGAGTTTTTCTATTTTGACTTGCTCCCCCGCAGCGATCGAACGAGAATGGATAAGAGGCTTGTGGGATTGACGTGATAGGGTAGGGATGGCTATATTGCTGGGAGCGAACTCCAGGCTAATATGAAGCGCACGGATCCAAGTTATGCTTGGAATGAAAGAAATTCCGAAT------CAGCTTTGTCTACGAACAAGGAAGCTATAAGTAATGCAACTATGAATCTCATGGAGAGTTCGATCCTGGCTCAGGATGAACGCTAGCGGCATGCTTAACACATGCAAGTCGGACGGGAAGTGGTGTTTCCAGTGGCGGACGGGTGAGTAACGCGTAAGAACCTGCCCTTGGGAGGGGAACAACAACTGGAAACGGTTGCTAATACCCCGTAGGCTGAGGAGCAAAAGGAGGAATCCGCCCGAGGAGGGGCTCGCGTCTGATTAGCTAGTTGGTGAGGCAATAGCTTACCAAGGCGATGATCAGTAGCTGGTCCGAGAGGATGATCAGCCACACTGGGACTGAGACACGGCCCAGACTCCTACGGGAGGCAGCAGTGGGGAATTTTCCGCAATGGGCGAAAGCCTGACGGAGCAATGCCGCGTGGAGGTAGAAGGCCCACGGGTCATGAACTTCTTTTCTCAGAGAAGAAGCAATGACGGTATCTGAGGAATAAGCATCGGCTAACTCTGTGCCAGCAGCCGCGGTAAGACAGAGGATGCAAGCGTTATCCGGAATGATTGGGCGTAAAGCGTCTGTAGGTGGCTTTTCAAGTCCGCCGTCAAATCCCAGGGCTCAACCCTGGACAGGCGGTGGAAACTACCAAGCTGGAGTACGGTAGGGGCAGAGGGAATTTCCGGTGGAGCGGTGAAATGCGTAGAGATCGGGAAGAACACCAACGGCGAAAGCACTCTGCTGGGCCGACACTGACACTGAGAGACGAAAGCTAGGGGAGCAAATGGGATTAGATACCCCAGTAGTCCTAGCCGTAAACGATGGATACTAGGCGCTGCGCGTATCGACCCGTGCAGTGCTGTAGCTAACGCGTTAAGTATCCCGCCTGGGGAGTACGTTCGCAAGAATGAAACTCAAAGGAATTGACGGGGGCCCGCACAAGCGGTGGAGCATGTGGTTTAATTCGATGCAAAGCGAAGAACCTTACCAGGGCTTGACATGCCGCGAATCCTCTTGAAAGAGAGGGGTGCCTTCGGGAACGCGGACACAGGTGGTGCATGGCTGTCGTCAGCTCGTGCCGTAAGGTGTTGGGTTAAGTCTCGCAACGAGCGCAACCCTCGTGTTTAGTTGCCACCATTGAGTG--TGGAACCCTGAACAGACTGCCGGTGATAAGCCGGAGGAAGGTGAGGATGACGTCAAGTCATCATGCCCCTTATGCCCTGGGCGACACACGTGCTACAATGGGCGGGACAAAGGGTCGCGATCCCGCGAGGGTGAGCTAACTCCAAAAACCCGTCCTCAGTTCGGATTGCAGGCTGCAACTCGCCTGCATGAAGCCGGAATCGCTAGTAATCGCCGGTCAGCCATACGGCGGTGAATTCGTTCCCGGGCCTTGTACACACCGCCCGTCACACTACGGGAGCTGGCCATGCCCGAAGTCGTTACCTTAACCGCAAGGAGGGGGATGCCGAAGGCGGGGCTAGTGACTGGAGTGAAGTCGTAACAAGGTAGCCGTACTGGAAGGTGCGGCTGGATCACCTCCTTTTCAGGGAGAGCTAATGCTTATGCTTGTTGGGTATTTTGGTTTGACACTGCTTCACACCCAAAAAGAAGCGAGCTACGTCTGAGCTAAGCTTGGATATTGAAGTCTTCTTTCGTTTCTCGACGGTGAAGTAAGACCAAGCTCATGAGCTTATTATCCTAGGTCGGAACAAGTTGATAGGATCTCACTTTTTACGTCCCCATGCCGCCACACGAGAGGGACATGGGGCGCAAAAGGGAAAGAGAGGGATGGGGTTTCTCTCGCTTTTGGCATAGCAGGCCTCCCACTGGGAGGCCCGCACGAAGGGCTATTAGCTCAGTGGTAGAGCGCGCCCCTGATAATTGCGTCGTTGTGCCTGGGCTGTGAGGGCTCTCAGCCACATGGATAGTTCAATGTGCTCATCAGCGCCTGACCCGGAGATGTGGATCATCCAAGGCACATTAGCATGGCGTACTCCTCCTGTTCGAATCGGAGTTTGAAACCAAACTTCTCCTCAGGAGGATAGATGGGGCGATTCAGGTGAGATCCAATGTAGATCTAACTTTCTATTCACTCGTGGGATCCGGGCGGTCC-GGGGGGGACCACCGCGGCTCCTCTCTTCTCGAGAATCCATACATCCCTTATCAGTGTATGGACAGCTATCTCTCGAGCACAGGTTTAGGTTCGGCCTCAATGGGAAAATGGAGCACCTAACAACGCATCTTCACAGACCAAGAACTACGAGATCG--CCCCTTTCATTCTGGGGTGACGGAGGGATCGTACCATTCGAGCC--TTTTTTCATGCTTTTACCGGAGGTCTGGAGAAAGCAGCAATCAATA-----GGATTTCC-CTAATCCTCCCTTCCCGAAAGGAAGAACCT-----------------------------GAAATTCTTTTTCCTTTCCGCAGGGACCAGGAGATTGGATCTAGC-----CATAAGAAGAATGCTTGGTATAAATAACTCACTTCTTGGTCTTCGACCCCCTCAGTCACTACGAG-----CCCGATCAGTGCAAGGGGATGTGTCTATTTATCTATCTCTTGACTCGAAATGGGAGCAGGTTTGAAAAAGGATCTTAGAGTGTCTAGGGTTGGGCCAGGAGGTC-------TCTTAACGCCTTCTTTTTTCTTTTCTTCCCATCGGAGTTATTTCACAAAGACTTGCCATGGTAAGGGAGAAGGGGGAACAAGCACACTTGAAGAGCGCAGTACAACGGAGAGTTGTATGCTGCGTTCGGGAAGGATGAATCGCTCCCGAAAAAGAATCTATTGATTCTCTCCCAATTGGTTGGATCATAGGTGCGATGATTTACTTCACGGGCGAGGTCTCTGGTTCAAGTCCAGGATGGCCCAGCTGCGCCAGGGAAAAGAATAGAAGAAGCATCTGACTCTTTCATGCATACTCCACTTGGCTCGGGGGGATATAGCTCAGTTGGTAGAGCTCCGCTCTTGCAATTGGGTCGTTGCGATTACGGGTTGGATGTCTAATTGTCCAGGCGGTAATGATAGTATCTTGTACCTG-AACCGGTGGCTCACTTTTTCTAAGTAATGGGGAAGAGGACCGAAACATGCCACTGAAAGACTCTACTGAGACAAAAAGATGGGCTGTCAAGAACGTAGAGGAGGTAGGATGGGAAGTTGGTCAGATCTAGTATGGATCGTACATGGACGATTGTTGGAGTCGGCGGCTCTCCTAGGGTTCCATCATCTGGGATCCCTGGGGAAGAGGATCAAGTTGGCCCTTGCGAATAGCTTGATGCACTATCTCCCTTCAACCCTTTGCTTTGAGCGAAATGTGGCAAAAGGAAGGAAAATCCATGGACCAACCCCATCGTCTCCACCCCGTAGGAACTACGAGATCGCCCCAAGGACGCCTTCGGCATCCAGGGGTCACGGACCGACCATAGACCCT-------------GTTCAATAAGTGGAACGCATTAGCTGTCCGCTCTCCGGTTGGGCAGTAAGGGTCGGAGAAGGGCAATCACTCGTTCTTAAAATAAAACCAGCATT-----CTTAAGACCAAAGAGTCGGGCGGAA----AAAGGGAGAGAGCTCTCTGTTCCTGGTTCTCCTGTAGCTGGATTCTCCGGAACCACAATAATCCTTAGAATGAATGGGATTCCAACTCAGCACCTTTTGAGATTT-----TGAGAAGAGTTGCTCTTTGGAGAGCACAGTACGATGAAAGTTGTAAGCTGTGTTCGGGGGGGAGTTATTGTCTATCGTTGGCCTCTATGGTAGAATCAGCCGGGGAGGCCTGAGAGGCGGTGGTTTACCCTGCGGCGGATGTCAGCGGTTCGAGTCCGCTTATCTCCAGCCCGTGCACTTAGCTGATACTATGACAACACCCAATTTTTTCAATTCGGCAGTTCGATCTATGATT-----TCTCATTCATGGACGTTGATAAGATCCTTCCATTTAGCAGCACCTTAGGATGGCATAGCCTTA-----ACATTAATGGCGAGGTTCAAACG---------------AGGAAAGGCTTACGGTGGATACCTAGGCACCCAGAGACGAGGAAGGGCGTAGCAAGCGACGAAATGCTTCGGGGAGTTGAAAATAAGCATAGATCCGGAGATTCCCGAATAGGTCAACCTTTCGAACTGCTGCTGAATCCATGGGCAGGCAAGAGACAACCTGGCGAACTGAAACATCTTAGTAGCCAGAGGAAAAGAAAGCAAAAGCGATTCCCGTAGTAGCGGCGAGCGAAATGGGAGCAGCCTAAACCGTGAAAACGGGGTTGTGGGAGAGC-ATACAAGCGTCGTGCTGCTAGGCGAAGCAGTGGAGTGCTGCACCCTAGATGGCGAGAGTCCAGTAGCCGAAAGCATCACTAGCTTACGCTCTGACCCGAGTAGCATGGGGCACGTGGAATCCCGTGTGAATCAGCAAGGACCACCTTGCAAGGCTAAATACTCCTGGGTGACCGATAGCGAAGTAGTACCGTGAGGGAAAGGTGAAAAGAACCCC-CATCGGGGAGTGAAATAGAACATGAAACCGTGAGCTCCCAAGCAGTGGGAGGAGAATGTGATCTCTGACCGCGTGCCTGTTGAAGAATGAGCCGGCGACTCATAGGCAGTGGCTTGGTTAAGGGAACCCACCGGAGCCGTAGCGAAAGCGAGTCTTCATAGGGCGATTGTCACTGCTTATGGACCCGAACCTGGGTGATCTATCCATGACCAGGATGAAGCTTGGGTGAAACTAAGTGGAGGTCCGAACCGACTGATGTTGAAGAATCAGCGGATGAGTTGTGGTTAGGGGTGAAATGCCACTCGAACCCAGAGCTAGCTGGTTCTCCCCGAAATGCGTTGAGGCGCAGCAGTTGACTGGACATCTAGGGGTAAAGCACTGTTTCGGTGCGGGCCGCGAGAGCGGTACCAAATCGAGGCAAACTCTGAATACTAGATATGACCCCAAAATTACAGGGGCCAAGGTCGGCCAGTGAGACGATGGGGGATAAGCTTCATCGTCGAGAGGGAAACAGCCCGGATCACCAGCTAAGGCCCCTAAATGACCGCTCAGTGATAAAGGAGGTAGGGGTGCAGAGACAGCCAGGAGGTTTGCCTAGAAGCAGCCACCCTTGAAAGAGTGCGTAATAGCTCACTGATCGAGCGCTCTTGCGCCGAAGATG-AACGGGGCTAAGCGATCTGCCGAAGCTGTGGGATGTCAAAATGCATCGGTAGGGGAGCGTTCCGCCTTAGAGGGAAGCACCCGCGCAAGCAGGTGTGGACGAAGCGGAAGCGAGAATGTCGGCTTGAGTAACGCAAACATTGGTGAGAATCCAATGCCCCGAAAACCTAAGGGTTCCTACGCAAGGTTCGTCCACGGAGGGTGAGTCAGGGCCTAAGATCAGGCCGAAAGGCGTAGTCGATGGACAACAGGTGAATATTCCTGTACTACCCCTTGTTGGTCCCGAGGGACGGAGGAGGCTAGGTTAGCCGAAAGATGGTTATCGGTTCAAGGACGCAAGGTGACCTTGCTTTTTCAGGGTAAGAAGGGGTAGAGAAAATGCCTCGAGCCAATGTCCGAGTACCAGGCGCTACGTCGCTGAAGTAACCCATGCCATACTCCCAGGAAAAGCTCGAACGACCTTCAACAAAAGGGTACCTGTACCCGAAACCGACACAGGTGGGTAGGTAGAGAATACCTAGGGGCGCGAGACAACTCTCTCTAAGGAACTCGGCAAAATAGCCCCGTAACTTCGGGAGAAGGGGTGCCTCCTCACAAAGGGGGTCGCAGTGACCAGGCCCGGGCGACTGTTTACCAAAAACACAGGTCTCCGCAAAGTCGTAAGACCATGTATGGGGGCTGACGCCTGCCCAGTGCCGGAAGGTCAAGGAAGTTGGTGACCTGATGACAGGGGAGCCGGCGACCGAAGCCCCGGTGAACGGCGGCCGTAACTATAACGGTCCTAAGGTAGCGAAATTCCTTGTCGGGTAAGTTCCGACCCGCACGAAAGGCGTAACGATCTGGGCACTGTCTCGGAGAGAGGCTCGGTGAAATAGACATGTCTGTGAAGATGCGGACTACCTGCACCTGGACAGAAAGACCCTATGAAGCTTCACTGTTCCCTGGGATTGGCTTTGGGCCTTTCCTGCGCAGCTTAGGTGGAAGGCGAAGAAGGCCTCCTTCCGGGGGGGCCCGAGCCATCAGTGAGATACCACTCTGGAAGAGCTAGAATTCTAACCTTGTGTCAGGACCTACGGGCCAAGGGACAGTCTCAGGTAGACAGTTTCTATGGGGCGTAGGCCTCCCAAAAGGTAACGGAGGCGTGCAAAGGTTTCCTCGGGCCGGACGGAGATTGGCCCTCGAGTGCAAAGGCATAAGGGAGCTTGACTGCAAGACCCACCCGTCGAGCAGGGACGAAAGTCGGCCTTAGTGATCCGACGGTGCCGAGTGGAAGGGCCGTCGCTCAACGGATAAAAGTTACTCTAGGGATAACAGGCTGATCTTCCCCAAGAGTTCACATCGACGGGAAGGTTTGGCACCTCGATGTCGGCTCTTCGCCACCTGGGGCTGTAGTATGTTCCAAGGGTTGGGCTGTTCGCCCATTAAAGCGGTACGTGAGCTGGGTTCAGAACGTCGTGAGACAGTTCGGTCCATATCCGGTGCGGGCGTTAGAGCATTGAGAGGACCTTTCCCTAGTACGAGAGGACCGGGAAGGACGCACCTCTGGTGTACCAGTTATCGTGCCCACGGTAAACGCTGGGTAGCCAAGTGCGGAGCGGATAACTGCTGAAAGCATCTAAGTAGTAAGCCCACCCCAAGATGAGTGCTCTCCTATTCCGACTTCCCCAGAGCCTCCGGTAGCACAGCCGAGACAGCGATGGGTTCTCTGCCCCTGCGGGGATGGAGCGACAGAAGTATTGAGAATCCAAGATAAGGTCACGGCGAGACGAGCCGTTTATCATTACGATAGGTGTCAAGTGGAAGTGCAGTGATGTATGCAGCTGAGGCATCCTAACAGACCGAGAGATTTGAACCTTGTTCCTACACGACCTGATCAATTCAATCAGGCACTCGCCATCTATTTTCATTGTTCAACTGTTTGACAACATGAAAAAACCAAAAG-CTCTGCCC-T-TCCCTATCTATCCAAGGGAGGGAAGGGCAGAGGCCTTTGGTGTTCCTTCCAGTCAAGAATTGGGG-CCTCACAATCACTAGCCAATATTTCTCTCATTCTCATGCC------TTTCTTTGTTCATGGTTCGATATTCTGGTGTCCTAGGCGTAGAGGAACCACACCAATCCATCCCGAACTTGGTGGTTAAACTCTACTGCGGTGACGATACTGTAGGGGAGGTCCTGCGGAAAAATAGCTCGACGCCAGAATGATAAAAAGCTTAACACCTCTTATTTTACT----T---------------------AAAAAAAAATGCAAAGGTCCTCTTATTCAAAACCCCAATTATGACATCTCTTCTCTCCCCCTTCACACCTCAGAACGCACTGTT------CTTATAGAGAGAAACGCACTTTCACATCTTCTTAACCCGAAACGAAATGGCTGAGGAGAGGTTCCTTTTTGAGGGTACTCCCGGGAACAGATCCAGTAGAGACGGGGTGGGGCCTGTAGCTCAGAGGATTAGAGCACGTGGCTACGAACCACGGTGTCGGGGGTTCGAATCCCTCCTCGCCCACAACCGGCCCAAAAGGGAAGGACCTTTCCCTCT--GGGGGTAAGAAAATCATGATCGGGATAGCGGACGCAAAGCTATTGAACTTGGGTATGGTCTTTTGTCGAAATGGAATGGCCTTACT----TTTTATTTA--------------TTTTCTCGTGAAGGC------------TTTTTAATTACATATAGTAACCATACTCGAATTAGCATATTTGTATTTTACTCCCCGTAACTCTTCCTCAGCCAGGCTTGGGCAGAATAGCAGAGCAAGTACAAGTATTAGTAGCATAGCAAAAATGCGTTCCTCGTCATTAATATGTTTGCTCGCGTTAATTGTGGTCTATCGGGAGAATCGATGACTGCATCTTTGATGCACTGCTAGTACATCATCTGAGA-------ATTCTTAATCGGCTAGTTGTA--------AATAGACACAGGGCTATTTACAAGGGATTACCTCGGATCTACACCGAGGTATTGACGGTGATTTTCAAATATCGTAAAACATAATGTGATACGATGAGATAGAATGCAATAGAAACAAAGACAGGGAACGGGTTACCTACCCCTA-----CAAAGCGAGCCCTTTAATTCAATTCTTCATTCTTTAATGAAATTAAGAATCAATCAAATCTCCCCAAGTAGGATTCGAACCTACGACCAATCGGTTAACAGCCGACCGCTCTACCACTGAGCTACTGAGGAACAACGGGAGATTCGACCTCATAGAGTTCAACTCCCGTTCTCAACCCATGAGTCCGAAGCTTCCTTCGTAACTCCCCGAACTTCTTCGTAGTGGCTCCGTTCCATGCCTCATTTCATAGGGAACCTCAAAGTGGCTCTATTTCATTATATTCCATCTATATCCCAATTCCATTCATTTAATATTTCTTTGGTGTGATTGACATAAGAGATGTCATTCAATCGAAGAAGATGGTATCGTTGACATAAGAGATGTCATTTATAGTCTATCTCTTT-----CGATATATGGAAAGTTAAGAAATCATCATATAATAATCGAGAAATTGAAATAGAAAAGAAAAAAGGGAGGTTTGTGATGATTTTAAAATCTTTTCTACTAGGTAATCTATTATCCTTATGCATGAAGATAATAAATTCGGTCGTTGTGGTCGGACTCTATTATGGATTTCTGACCACATTTTCCATAGGGCCCTCTTATCTCTTCCTTCTCCGAACTCGGGTTATGGAAGAAGGAACCGAGAAGGAGATATCAGCAACAACGGGTTTTATTACGGGGCAGCTCATGATGTTCATATCGATCTATTATGCGCCTCTGCATCTAGCATTGGGTAGACCTCATACAATAACTGTCCTAGTTCTACCGTATCTTTTGTTTCATTTCTTCTGGAACAATCACAAAAACTTTTTTGATTATGGATCTACTACCATAAATTCCATGCGTAATCTCAGCATTCAATGTGTATTCCTGAATAATCTCATTTTTCAATTATTCAACCATTTCATTTTACCAAGTTCAACGTTAGCCAGATTAGTCAACATTTATATGTTTCGATGCAACAACAAGATGTTATTTGTAACAAGTAGTTTTGTTGGTTGGTTAATTGGTCACATTTTATTCATGAAATGGGTTGGATTGGTATTATTCTGGATACGGCAAAATCATTCGATTCGATCTAATAAGTACCTTGTGTCAGAATTGAGAAATTCTATGGCTAGAATCTTTAGTATTCTCTTATTTATCACCTGTGTCTACTATTTAGGCAGAATGCCATCGCCTATTGGTACTAAGAAACTGAAAGAAACCTCAGAAACGGAAGAAAGGGGAGAAAGAAAGGAAGAAAGCGATGTAGAAACAACTTACGAAACGAAGAAGACGAAACAGGAACAAGAGGGATCCACTAAAGAAGACAAAGATAGCCCGGTTTACGAAGATTCTTATCTTGATATCCATCAAGATAATTGGGAATTGGGAAAACTTAAAGAAGAGAAAACTTA------TTTTTGGTTTGAAAAACCTATTGTAACTTTTCTTTTCGATTATAAACGATGGAACCGCCCATTGAGATATTTAAAAAATGATAGGTTTGAAAATGCTATACGAAATGAAATGGCACAATATTTTTTTTATATA----------------------------------------TGCCCAAATAAAG-GAAAACAAATAATCTCTTTTACAT-ATCCGCCTAGTTTATCAACTTTTTCAGAAATGATAGAGCAAAAAATTTCTTTGTACACGACAGAAAAACTATCCCACGAAGA------CCTATATAATTATTGGGTTTATAACAATGAAAAAAAAAAATACAACTTAAAGAACGAATTTATAAGTAGAATAAAAATTCTAGAAAAAGAGAAAGGATCTTTTACTTTTAATATACTAGAAAAAAGAACCAGAT------TGTGTGATGATGAGCATGAACAAGAATATTTGCCCAAAATGTATGATCCCTTTTTGAATGGGCCTTATCGTGGAACAATAAAAAAATTAGATTCACATG-------AAATCATGACTGATTTCATAACTTCAAGAGCGG----------ATTCCATAGAAATGTT----------GTGGATAAATAA--AATTCATGGATACATAAAAAATAAAAAAAATACAAGAATAGATAAGACGAGATTCGCCCACCTCCCATATATTTAATTCCTTCACCTATAAAGAAATTAACAACACCAATCCCATTTATCATTCCATCAATTATATGTCTATCAAAAAACTGAACTAGTTTAGCTAATTCTCTTACATTCCCAGTAAAAATTTTAGTATAAAAAATATCTATATAACCACGATTATATGACCAGTTATATATCACATTTTTTATTAGGTCCAAGAAAATTATCTTGTGGCTCTTCTTCACAAATGAATTGACTAAGCTCAAATTCTTTAAAGATGAATAAACAGATCCATATAAAATGGATGCTATAAATAATCCAAAAAAGGCTATACTTACTGAAAAAACTGCATTTTTAAAAAAATCATAAAAATCCGAAGACTC------ATTTTGATGGAAAAATTTTGTAGATGGAGTTAACCACTTTGACAATAGATCAGAATCTATTCT------ACCAAAATCAATTCCGATTGCTCCAATGAATAAAGTAAATAATACCAATATAAGCATGGGAAACAACATAGTATTGTCCGACTCGTGAGGATAGGTGTAAGTATGTTTATTTCT---------------------AAAGTAAGTACTAAAGTA------TCGTACTCTATT------TTTAGAATTATTTTCAAT------------------TTTATATGTATTTTTTGAAAAAAAAGAAACCTTAGTATTCATTGTTGAAAACGGTAAATTTTGATTTTTTTCTTTGGGTACTTCTTTTCCCCATAAAGATATTGAATAGAAAGAACTATTTTTAGCGCTACTGTAATTTTGAAAATGAATACGCAAATGCCCATCAAAAGTAAGTAAATACATTCGAAACATATAAAATGCAGTAAATCCTACTGTAAATAAAGCGATTATTGCGAAAATTGGTGAATACAACCAACTATCATTAAGAATTTCGTCTTTCGACCAAAAACAAGCAAGAGGTGGAATACCACAAAGAGAAAGTGTACCTAATAAAAAAGTAATTCTTGTAATCGGAATATATTTTGTTAACCCTCCCATAAGAACCATATTTTGACTTTTATCTGGCGAAAATCCAACAATGGATTCCATTGAATGAATAATGGATCCAGATCCTAAAAACAATAAAGCTTTCGAATAGGCATGAGTGATCAAATGGAATAAAGCGGCCCTATAAGAACCTATACCCAGAGCTAACATAATATAACCTAATTGAGACATGGTAGAATAAGCTAAACTTCTTTTAATATCTCTTTGCGCAAAAACCAAAGTAGCTCCTAATAATACTGTTATTACACCTATTAAGGAAATAAGATTCATTATGTAAGGTATGACTATGAAAAGAGGAAGAAGCCGAGCTATAAGAAAAATGCCTGCTGCTACCATAGTAGCAGCATGTATAAGAGCCGAAATGGGAGTGGGTCCTTCCATAGCATCAGGTAACCATATGTGAAGGGGAAATTGTGCAGATTTAGCAACTGCGCCGAGAAATAAAAAAGAAGCACAAAGAATAACAAATAAAGAATCTACTCC------ATTATTATGAATTAAATTAGTAATTATTTCGAACAAATCCCGAAATTCGAAACTACCCGTTATCCAATAAAATCCTAAAATTCCTAATAATAAACCAAAATCCCCTATACGATTGGTTACAAAAGCTTTTTGGCAAGCACTTGCTGCAATTGGTCGTGTGAACCAAAAACCTATTAATAAATATGAACACATTCCTACAAGTTCCCAAAAAATATAAATTTGTATCAAATTAGAACTAGTAACTAATCCCAACATAGAAGTATTAAAAAAACTCATATAAGCAAAAAATCTCAAATATCCTTGATCATGAGACATATAATTATCACTATAAATAAGAACCATGATTCCAACAGTAGTAATTAATATTGACATAATAGAAGTAAGCGGATCAATCAAATGTCCAAACTCTAAAGAAAAATCATTATTGACAGTCCAAGACCATAGATATTGATAGATCAAATTTCCGTTTATTTGCTGAATAGAAAGATTAACAGAAAACACCATAGCTGTAGTTAGCATCAAAACACTAGGAAAAGCCCACATACGTCGAATATTTTTTGTTGCTGCAGGAATAAGCAGAAGTCCAAATCCTATTAACATAGTAACAGGAAATGGAAGAAAAGGTATTATCCATGCATATTTATATGTATGTTCCAT---AAAAA--AACACAAATTTTTG------T------TTTTTTCTTATAT-----TATAATTGTTTCCGATTCACCA----------------ATTTTTATTGT--------------TT------TC--------------------TTCAAAAGC-------------------AAT-AAAAAAA---------TTAACAAAAAA----AAGATATG---------------AAACCTTAAAT-------ATTATT-ATTTGACATTTTTCTTAC----TTTTTCAGA-----TATTTTT--------AAAA-TTTTTTAAAATTATAATTTGTTGCTTAAATGCTTTGCTCAAATAGCTCGATATAGAGTAATTTTTTAGTT-------------------------------------------------ATTCA-------TTTTTTTAA---------------------------ACTAAAAA------AATGAGAATAT-------------------------------TCTATTT----------AAAAAA------------ATTTTGCAACTATAACTATAC------------------TCTAATTTTATT---------CTAGTAATATAATATGGAACCATATCGTATAC--TAT-------------------------------------------------AGTAAGC---------AAAGTAAACAAAAATAACTATACCAATA-------CCAGTAGA------ATATGGATA-TATAGTATGCATTAATAAATCAACT--------------AATTCCTCTAGT----CAA-ATTTTTTGT-----AATAATTACCTA-A-----------------TTTCTATTTTTTGTAGAATGGATTTATTGGCTTTCAATC---------------------------------CAATAAAATAAGAAAAT--------------------------------ATCAGAAATCTTAT-------AAAACTCCTTACTTCTTA--------TATTC------TAGAACTAAAAT-----AAAAA-------------------------AAACTTAAAATGAAAGTTCCTTTTCTTAGCTAACAGAATGTCTTGTTTAACATATTAACTACTAG------------------------------------------------------------------------AAAATTCCTTTTACAATTTTACTTTCTTTTCTTCTATTTTTT--CCTAG------TTTAT----------------------TAT------------ATATGTAACACAC--------ATG--------TATA----------------TATATAAACAATATATTTGTAT-------------------------TTATA------------AAA-AA----AAAGATTATCGACGG------------------------ATA------T-AATATAAAAAATCACTAAGACT------AAAAAAAAAACAATCCATATTGAG-----CATTACATGTCTTTCACATACAACAATAACAAGGAATAACTCTTTTTTTTTATGGCAGTTCCAAAAAAACGTACTTCTATATCAAAAAAACGTATTCGTAGAAATATTTGGAAGAAAAAGGGAAATTTAGTTGCAATAAAAGCCTTTTCTTTAGCAAAGTCAGTTTCGACGGGAAATTCAAAAAGTTTTTTTGTGCGGCAAACAAATAAGAAAATCTTGG-AATAA-----TTTTAATTCCGTGATTT----------AACGAACT--------TT-TCCATA-T-----------------TTAGAATATG--GAAAAGTTGCATT---------AACTTATG----TAT----TGACCTCCTCAAGATTAGTTAGAACTAGCTACTAT-TTTATGTCG------AATACTAACTTATCTGTCTACTAGTTT--------------------GGTTCTAA-------------------------GTATTATTTTATTTCTTTTCCCAGTAGAAAAATA-----------TTTTTTTCCATTAG-----GAAATAAAATGTAAT------TATGATGAATATGAAAACTATTTTGTT-------TTATTATATGTGTATCTGAAGATCAAATTTAATTTGTT--------------------TC--------GTTT----------ACTAAATATTATCCTAT-ATT-------T--------AAATTATGTACATAACAAACAACAAAGAGTATATAAACAAAGA--ATATA---------------------TTAT--------TATA-TTTTATATAAT-------------------TAATTAACATTATATATATTTTCTAT-----------------ATTTATAT------AA-------TTATAATAA-TGAATGAAAT---------------TACATTAAGTATAT-----------------------TAATTACATTAAGTACATTAA-AAAGTAGACT----AAAAACAAGATT-------TTT---------AGAAAAAGAGTC---------------CTTT-----AATTTCTAATTTC--------ATTT------------------ATTAAA------------------------------TTTAGTAATTAAATTTTGAT-ATGTATAAA---ATCCTATTTATTGAATT--------TATATTTA-----------TTTTAAT-GAA----AATCAATATCTTT---------------TTAAGT------------TTTATAAGTGTTATTAACA-----ATTTAAAGAA-----TATT-------------------TTAGTTTAAATTAAACAAAAGAATTGA----AAG----GAAC-------------------CCTTATTCATCTATTCTTT-ATTCATCTATTCTA------ATGTTTCCTAAAATATAACTATATCGAATTCTAGAATCTCCATCTAGACGATTCAACATGAATTGACTATTATTATTTA--------------------AAGTAAGCCGCTATGGTGAAATTGGTAGACACGCTGCTCTTAGGAAGCAGTGCTAGAGCATCTCGGTTCGAGTCCGAGTGGCGGCATACTC-----------------------TAAAAGAGATAGAATGG-----ATCTTATCTT---------ATAATGTATTTAATTCCCGATTTCCATTCTGTAATGAGACCCTTTTTATGTATGATATTTGCGACTTTAGAACATATATTAACTCATCTCTCTTTTTCGATCGTTTCAATTGTGATTGCGATTCGTTTGATGAATCTATTAGTTCACGAAATCATCGGATTACGCCATTCGTCAGAAAAGGGAATGTTAGCTACTTTTTTCTCTCTAACAGGATTATTAGTTATTCGTTGGATTTCTTCGAGACATTTTCCATTAAGTAATTTATACGAGTCATTGATCTTCCTTTCGTGGAGTTTTTCCATTATTCATATAGTTTCCAAACTATGGAATCATAAAAATGATTTAAGCACAATAACCGCGCCAAGTGCTATTTTTACTCAAGGTTTCGCTACATCTGGTCTTTCAAGTAAAATGCATCAATCCGCAATATTAGTACCTGCTCTACAATCTCAGTGGTTAATGATGCATGTAAGTATGATGTTATTGAGCTATGCGGCTCTTTTATGTGGTTCATTATTATCAGTCGCTTTTTTAGTCATTACATTTCGAAAAAACATCGATATTT------TTTTTAGAAGCAAAAATT------------TATTAATTAAGTCATTTTTCTTT------------GGGAAGATCGAAGGGAAGATCGAATACTTGAACGAAAAAGGAAGTGCTT------TTAAC------AACACTTCTTTTCTTTCATTTCCAAATTATTATAAATATCAATTAATTCAGCGTTTGGATTATTGGAGTTATCGTGTT--ATTAGTTTAGGGTTTACCTTTTTAACCATAGGTATTCTTTCTGGAGCAGTATGGGCTAACGAAGCATGGGGGTCTTATTGGAATTGGGACCCCAAAGAAACTTGGGCATTTATTACTTGGACCATATTCGCGATTTATTCACATACTAGAACAAATCAAAGTTCTCACGGTACGAATTCGGCACTTGTAGCTTCTATAGGATTTCTTATAATTTGGATATGCTATTTTGGGATCAATCTATTAGGAATAGGTCTACACAGTTATGGTTCATTCACC-TAAAATCTAATGGAATTGCAGA--------AATTCC-----AT------------------------------GCGGAA-TA-----AGTAAGA-------------CGTATATAACAAAAATTTGTGCGAGTTTTTAAGAACTGTTTGA------ATCTTA-ATTCAAACGGTTCTCAAAAACTTGGGATACATCT--------TTCTAATTCACTTTTTTAT----TATTTCTTTTTCGTTGTACAGTGAATA-----GTTTTAAAAATCTGAAA------ATTGAAAATTATA----AGAC-----TTTCTATCTCAGTAAT----------------------------------AAAAAA---------AATTATCTATGAAAATAATTAGATAGGAT----------AGCTTGTATCTTGTCAACTGATAAAGAAAGAACGAAATCAGGATAAATACCAACTCCTATTACGGGTAAAAAGATACAGATCGAAACAAATAGTTCTCGTGGTCCAGAATCCACGAAA------------TTGGAGTTTGGAACATTGAAAAAATGGTATCCATAGAACATCTGACGTAACATAGATAACAAATAAATAGGAGTTAATATCATTCCAATTGCC--ATTACAAGGGTAATTAATATTTTTGGCATTAAAAGATATTTTGGACTGGTAATGAGTCCAAAAAATACTACTAATTCCGCAACAAAACCACTCATTCCCGGCAATGCAAGAGAAGCCATTGAGAAACTACTAAACATGGTAAATATTTTTGGCATTGGAATGGATATCCCCCCCATTTCGTCGAGATAAACAAGACGTATTCTATCACAACTC-ATTCCTACCAAGAAAAAAAGTGCAGCACCAATAAATCCATGAGAAAGTATTTGTAAAACGGCTCCGTTGAGTCCCATGTCAGTTATAGCACCAATTCCTATAATTG----TGAAACCCATGTGCGATACAGAAGAATAGGCTATTCTTTTTTTTTGATTGCGTTGACCAAGTGAGGTTGAAGCTGCATAAATTATTTGGATTGCCCCTAC---TATCACCAACCAAGGAGAAAATATAGAGTGAGCGTGTGGTAATAATTCCATATTGATACGAATCAATCCATATGCTCCCATTTTTAATAAGATTCCCGCTAGAAGCATACATGTACTGTAATGTGCTTCTCCGTGGGTATCTGGTAGC---CATGTATGTAGGGGTATAATCGGCGATTTGACAGCATAAGCAATAAGGAAGCCCAAATAGAATATTATTTCTAATGTCACAGGATATGACTGATTAGCTAATCTGTCAAAATCCAATGTCGGTTCATTGGAACCATATAAACCCATACTTAGAACTCCTATTAAGAGAAAAATGGAACCCCCCGCAGTGTACAAAATAAACTTTGTAGCCGAGTATAAACGTTTCTTTCCTCCCCACATAGATAAAAGTAAGTAAACAGGAATTAATTCTAACTCCCACATGATAAAAAAAAGTAAAAGATCTCTAGAAGAAAATAATCCTATTTGACCACTGTACATTGCTAACATCAAGAAATAGAACAATCGCGAATTTCGAGTAACAGGCCAAGCTGCTAAAGTAGCTAAAGTAGTGATAAATCCTGTTAGTAAAATAGGTCCTATAGAAAGTCCGTCGATTCCCAGTCTCCAGTGAAAATTGAAAACATTTATCCATTTAGCATCCTCTTCTAATTGAATTAATGGATCGTCCAATTGGA----AATGATAACAGAACACATAGGTTGTTATAAGAAGTTCTACTAAACAAATACATATAGTATACCACCTAAATACCTTATTTCCCCTATGAGGTAGAAAGAAAATTGAGGAACCCGCGAATATTGGCAAAACTACAAGTATTGTTAACCAAGGGAAATAACTCGTGATAAAGACAAGATACGTTTTGACC----AAAAAGCCCGTGCTCCAAGGAA------TATATTTTCTTGAGTACGGGCTTTTGTCGGTAAAAAGGAATCAAATGATTCAAGTGGAATTT------ATTATAACGTATCAATAAGATAGACCCATGCTGCGAGTTGTTTCATGCCATAAATAAACACGGACACTCAAAAAATCTGTTGGACAGGCGGATTCACATCTTTTACAACCTACACAGTCTTCGGTTCTTGGCGCGGAAGCAATTTGCTTCGCTTTACATCCGTCCCAAGGTATCATTTCCAATACATCTGTGGGGCAGGCTCGTACACATTGAGTGCACCCTATACATGTATCATAAATTTTTACTGAATGTGACATTGGGTCTATAAATTCCAGTTTTGAACATAAAAAATTTCCGA------TCTGGTAAAGT------AAAAATAAAGTAAAAAAAAACGAATTCTAAATTAGAAAATTATAAATTTT-TATATATT----TCTATTTTCTTTATATATAG---------------AAACCAGATGAATCAATGATTTATC--AAAAAA-AATCTTAAGAATC---CAAATTTTTA---------------TAAATCTGTTCATGAGAAGGGACCAAGAGACTTTGATTTATCTTTCAACAACTATGATCATATGAGTCACATGAATAACACGTGCGACTTCACGTTGGCTAAGAAATCATC-----------------------------AATATTTCAATATATTATAG------------TAATATATTGAAATATTAC-----------------TATACATA--TTAGTATT--------ATTTGTAAATA--------------AATAAA-AAAAAAC--------------------GGAAATGATAT-TTGATA------GAAAATATTTTCTATCAATTTA---ACTATATATATAT-----------------------------------------TATTTA-------------------TA--------------------------------------TAGTTATGGCTAATTCTTCAACAAACTCGATTGATTAATACGAGTTGATTTTCTGTTACGATAGATCGACGAAACAATAGCTAGCCCAATAGCAGCTTCCGCTGCTGCAATGGCTATAATAAAGATTGAGAAAATCTCTCCTTTTAATTGGCGACTATCCAATATATCAGAAAATAGTACGAGATTAATATTAACCGAATTAAGTATAAGTTCAAGACACATAAGTGCTCTAACCATGTTTCGACTTGTGATCAATCCATAGATACCGATCGAAAATAAATAGACACTCAAAAAAAGTACATGTTCGAACATCATTGACTAACTCCTGATCAACCTCGATTCG--------TTTCAATATGAACAAAAATGCAACCA------------------------------------------AAAAAGGG-------GAATATTT-----AGAGTAG-ATTCAACTAAA---------ATTTTTTTTAATTCT----------AACTAAACTA-----------------TTTATTATTGACGAGCCATAGTAATTGCGCCTATCAAAGAAACTAAAAGAATTATAGAAATGAGTTCAAACGGAAGATAAAAATCTGTTGATAAATGAATTCCAATTTGTTGAACGTTGCTTACAAAGTCTTGCTCTATAATCTGATTTGATCTTGTAGTCCAAATAATTCCGTACCATGCCGTATCTGCGATAGTAGTAATTAGTGAAAAAAGAATACTTATACAAACCAGTGAAGTGACCCCATCTCCAATAGTCCAAAAATAGGAGTCGTTGGAATATTCTGAACCATTCACGAACATAACAGCAAATATGATTAAGATATTTATGGCTCCCACATAAATAAGAAATTGGGCGGCAGCTACAAAATAGGAGTTTGATGAAATATAGAATAAAGATATACAAACAAGAACCGATCCTAACGAAAAGGCGGAATAAATTGGATTAGTAAACAATACTACTCCTAGACCTCCTAATATAAGAAATGATCCCAGAAATACTACAAGTATATCATGTATTGGTCCAGGTAAATCCATT---ATTATTAAGAGAAAAATAAGTCAAAATATTTCATGACCTTACT----AAATAGTCCAGGAAAGAGA-GGGGTGTTCCCCT--GAAAT-----------------------TTTTTTCTTATATAT------GT-TAT----ATATGATGAG----TTT-------CTAATGGAATTAAATCTTAATATGGATGTGGATGGATTACTGTGGATATAGATAAAGT--------------------------------------------------------------------------------------------------TATAAA------AATCATTAA-AAAACACATATTCGCAGTT---------------------------------------------TAAATCAAA----GAATG---------------------------ATTCTCAACA------ATT--------AATGGTTAA-----TAAGTTTATTAGTTTCTGAC---------AAAAAAAGGGCTACTTGTTTCCCTTTATCTTT-AT---------------AAATA-------TTA------TATTAGTAATCAGTAATCGTTCTTGAATCAAGGGGTTTATCTTTATCC---------------------------------ATTTTAATTTGACTGGAATTCATAACTGTTTGAATTGTGTAATCTCCAAT----------TACTGACATCGGTAACCGACCTAATGCAATTTGATTATAATTTAATTCGTGACGATCATAAGTTGAAAGTTCATATTCTTCAGTCATCGATAAACAGTTTGTTGGACAATACTCGACACAATTACCACAAAATATACAGACTCCAAAATCAATACTATAATTAAGCAATTGTTTCTTTTTAATCTCTCTTTTAAACCTCCAATCAACAACGGGTAGATCTATGGGACATACACGAACACATACTTCACAAGCAATACATTTATCGAATTCAAAGTGAATTCGACCGCGGAAACGTTCTGATGTGATCGATTTTTCATACGGATATTGAATAGTTACAGGTAAACGATTTGTATGGGATAGGGTAATTATGAAACTTTGACCAATGTACCTTGCAGCTCGTATTGTTTGTTGACCATAATTAATGAACCCGGTCACCATAGGGAACATATTGTGGATCT-CCTTAAATAATTTGATGTTTCTTTCTCTTGTTTAAGATCAGTTATGAAT-----GGAGAATATAGTTATCT-----------------------------TATTCTATTCT---------------------TTATAGGT---------------AAATAAGTTGGGAAGAAGTTGTCAATAATAGATTACCCAGAGAAATGGGTAAAAGAAATTTCCATCCAAAATTTAAAAGTTGGTCCATTCTCAGCCTAGGTAAAGTCCATCTTGCTGTGATAGGAACGAACAAAAACAAATAAGCTTTAGCTAATGTAATAAATATACTAATTGTTATTCCAAAAACTCCCGTCATTTTATTTATATTTATTCCGAAAAGTTCAGGAATAGATATATATGGAATAGAAAAATTCCACCCGCCTAAGTAAAGAACTGTTATAAATAATGAAGAAACTAACAAATTTAGGTAAGAAGCAAGGTAAAATAGAGCGTATTTAATACCCGAATATTCTGTTTGATAACCTGCGACTAATTCCTCCTCCGCTTCTGGTAAATCAAAAGGTAATCTCTCACATTCTGCTAGAGAAGAAATTAGAAAAACAACAAACCCTATAGGCTGACGCCACAGATTCCACCCCAAAAAATCATATTTTGACTGTGCCTCAACTATATCAACTGTACTTGAACTGTTAGATAATCATAGTCGATAATAACATTACTGTTCGTATCGCTATTTCAAAACCGTACATGAGACCTCAGCTTCATACGGCTCCTCTATGGTCACAAATAAAT-GTAAATACT-----TGTTCGGTATTATTGTAATTTTGAGATTTTAATT-------CTAAATAGAATAACACCGGGGAGTCCAAAATTAGACCAACGAAATTCCGTCTGCTAGAAT-AAAA-----CTTCTGAATTGATCTTTTCCATTA-AAATTTAAATTTCTCTTTATTTGGTAATAACTTAATCCTTAAATAAAATAC-------TTGTTATATCAATAAATTAGG---TTTTATCAATAAC-----------TCTAAAG-AAAGAAT---TAATTAGAAAGAATTGATCATTAATTCC-CAATTTATGATTAAGAATT--------------CCATGTATGTGT----------ATAGATATGAATA-TAAATGGGGAA-------AATAAATAAGAAATAAATATCCTGTATCATA-TTTTTTTGTTTCATTTTTTCCATTCAATA-----TTTTGCATTCTATTTCTTTTACTCCTGTCCTATTCTTCTTTCTCAGAGG----AG-AGGAGGTATTCTG----AAAAAAAAA--------------------------------------------------------------------------------AAGGATTAATTCGTTTTTTATAGTCATTTCTTTAATCAGTGAATAGGAGCATACTCGAGATCGGAATCGTGGAGAAGTACTACTTGGTCATTTCTACCAATTTCAAATCCTCATTATGATTCATTTTATCCAAAGTTTT--------ATGCAAAAATA---TT--------CTTTTTTATATCTTACCTT-ATCTCCATTACTAATCTTTTGTGTACCTTGGTGTTCCTAACTGTCCACTGATTTTTGATTGATCCCCGGTATGGTAATAAATACAACACAGTA-GTAGAAACCCCATAT-AGTTGATCTTTTATACCCGCTTCAAGGTAT-----GATAATTGGTCAAAGAAT----CTTAATCTTGGGGTAAACA------GTTTATACCGCTTATGTTTATATTCTCGTACATAGGGAATGAGATTTAATCCTCTTACTGC-------AAATTTATAAGCAGTTTGCTTTTACTCATCTAACTATCTAGCTTAATTAATCAACCC-------------T-AATGATAA-------AAAAAAAGAA-----AATATCCATTGA------------------------------------------ATATATTTAATTTCTTTATTCTAT------------------------TTCTAGAAAAGAGGGAAAATAATAATGTTCTGTCGAATCACACGTAGAGATATTGATAACACACATAGAGTTAATGGTATTTCATAACTGATAGATTGAGCAGCAGCCCGTAGACCACCTGAAAAAGAATATTTATTATTCGACCCATATCCTGACATAAGAAGTCCAATAGGGGCAATACTTGAAATGGAGATCCATAAAAAAACACCTATACTGAGATCGGCCAAAACAAGGCGATGTCCAAAAGGAATTACTAAATAACTTAGTAGAACAGATATGACCGCTATAGACGGTCCCGCGCTGAACAAACGAATATCTCCTCTAGATGAAAGGATATCTTCTTTAAAAAGTAATTTGGTTCCATCTGCTATAGCTTGAAGAATTCCCAATGGACCGGCATATTCAGGCCCAATGCGTTGTTGTATTGCTGCAGATATTTCTCTTTCTAACCACACAATTACTAGTA-CCCCTATTGTTATTCCCAATATAAGGGCGAAAATAGGCACAAAGATCCATATGAGTCCATAGACTTCTTTTAAAGATTCCGATCTATAAAAAGAATTGATAGCTTGTACTTCCACTTCTGTCATATCAATTATCATTTCAACGATCAACTTCTCCCATAATGATATCTATACTACCTAATATTGTCATGATATCTGCCAATTTCATTCTTTTAACTAGTTGAGGGAGAATTTGCAAATTGATAAAACCGGGTGGACGAATTTTCCATCTCCAAGGGAAAACACTACTATCTCCTATCAAAAAAATGCCTAATTCTCCTTTTGGGGCTTCTACTCTCACATAAAGTTCTTGCTTCGACAATTCAAAATTGGGTGAAAGTTTTTTAGTAATAAATCTATATTCAAAATTCTTCCATTCGGAATTTTTTGCTTTATCAAAACGTCGGACTTCTAAATTCTCATAAGGTCCTCCTGGAATTCCTTCTAGAGCCTGTTGAATAATTTTTATAGATTCCTGCATTTCACCGATTCGCACTAAATAACGAGCTAGTGAATCTCCTTCTTTTTGCCATTGGACTTCCCAATCAAATTTATTGTAACATTCATAACTATCAACTTTACGAAGATCCCATTGGATTCCAGAAGCTCGTAACATTGGTCCTGATAAACCCCAATTTATTGCCTCCTCTCCACCAATAATGCCCACTCCTTCAACACGTTCCAAAAAAATAGGATTCCGCGTAATAAGTTTTTGATATTCAACAATTCCTGTTAAAGAATAATCACAAAAATCCAAACATTTCTCTATCCAGCCATAAGGTAGATCGGCAGCAACTCCCCCAATACGGAAATAATTATGCATCATTCGCATACCTGTAGCGGCTTCGAATAGATCATATAACAATTCCCTTTCTCTGAAAATATAGAAAAAGGGAGTCTGTGCACCGATATCTGCCATAAAAGGTCCAAGCCATAATAAATGAGAAGCTATACGACTCAGTTCTAGCATAATTACTCTAATGTAACTGGCTCTTTTAGGTACTTGAACGCTTTCTAATCGTTCTGGTGCATTTACGGTTATTGCTTCTGTGAACATAGTGGCTAAATAATCCCACCGTGTTACATAAGGCAAATATTGTATAATTGTGCGATTTTCCGCGATTTTTTCCATCCCTCTATGTAAATAACCCAATATAGGTTCACAATCAATAACATCTTCACCATCGAGAGTAACAATTAGTCGAAGAACACCATGCATTGATGGGTGGTGAGGACCCATATTAACTATCATGAGATCCTTTCTTGTAGCTGGTACAGTCATAACTTTTTTCC-------TTAATTCAATTCATTATTCCATGAATTTAGCAAAATGAAGTTTATCAAAATGAAAAATATAATAACTAAAGAA-------------AAAATGCAAACCAATCTTAAACTTCAAATTAACGAGTTTTTGACTCCCGAATACCCAATTGGTTAATCAATTTCTTATAACGTACTCGATTTTTCTTTGACAAATAATCCAACAGCCGTTGACGTTTTCCCAGAATTTTTCGTAGACCTCTTTGCGATAAAAAATCTTTTTTATGTAATTTTAAATGTGAAGTAAGTCTCTGTATTTTATCAGTGAAACTAAATACTTGAAATTCAACAGATCCACAGTTTTTTTCTTTTTCTTGTCGAATAGCTGAGATGGATGAATTTTTTACCATAAAAATAAATTTTTC-------------------------------------------------------TATTTTTTTTCTTTTACGCGTATTTTACCGATCAGGAAAAATAAAAATTTT-----TATTATA--------------TTTGTTATTTCCAGTTATTCTAATCT------AGTAC--AAAAAAAATTGCATTTCTGCATTCTTCAC---------------------------------------------------------------------------------ATA-GA-AAGGAACGATCCA---TTTTTTTATTCAAGA-------------TTTTCTA------------TTCAGGAAAGA---------AAATG-TTTT------------TT------CGA-T-A------------------AAAATAT-----ATATA---------------ATAA--ATATAACATA-------GT--------------GTATTTCCCATATATTATTAAT---------------------TTATATTAATTT-----------------------------ATTAAAGAATTCTGAATCGAGGATACATATGTATTCTTGATATACTGAAACGACTGCCATTATTGGTATCAAACCAATAACGATTCATACAAGCTAAATCTTCTAATCGATAATTGGGCCAAAGAAACTGTTTTAATTTAATGAATTTATTTGTATCTG------TATTAAGATGTTTTTCCTCGTTCAAAAACTGTCCACAGTTGTTTATGTTGTTTTGATTACAAAATATGGGATTTCTGCCTATAATATTCCAATTTTTAGAATTAAAACAAATGCAAATTCTCAATTCTCTACGGCGTCTGGGGGATAGAATATTCTCAGGAACAAGGAAATCATA------ATAATTTTTG---------TTTTTAGTCACAAGTGTATTGCTGTGTTGTGCAACAGATTCATGAAATTTTTTT---TTATCAACATA------TTTTATTATGTATTTTCCATCAGTTCGGCGTTTATTCTTATCAACCAATGAAATACCTATGGTTTGGTATATAATATATTTTCCATCCCTTT------TCATAGATAGTAGAATTGGTTCGATAATAAATATGCCTCTTTTTACCAATTCTGTAAGAGTTAGATCTTTCTGAATCAACATTACATCTAGATGCATCTCTCCTCTTTGAATTGAGGATATAGCTATTTCCTTTGGATCTATCAGTCTAAGTAAAAGACAATATACCTTTATATTATTGATCATTCGTTGATTCAAGAGATCATCCCATCTTAATTGAAAAAGAAAATATTTTTTCAAGAAGAAATTGAGTTCCGCTTCTT------------TCTTGC---------------TCTTAGATTGTTTTTTTTTTCTACCTT------------------TT------TTAATGTCTTC------TC------------------------------------------------------------CTGTATAATCTGGTTCAACA---TCTTTTTCATCTTGTTTTCGTAAATCTGATACAAGATTTCTTTGACCTTGTTGTTCAT---------------------------------------------------------------TTTTTTTTATTTTTACATTGCTCTTTTTACTTG------TACTAATAT------TTTCATAGAAATTAAAATGAAAAATAAGTAATTTGGTAGGTATGATCCACGGTTTCA---------TTTTATACGCATTAAAAAGTAATACAAATTCTGGGAAAAACCAAGGTTCTAGATTTGATATGGTACGATATAA------TATTTCTTGATTCATTCCCATCCAATCAAAAAAATTCTTTTTTT-----------TTAATTTTT-------------------------------------------GATAATTTGGATTTTTAGTATTT---------------TTACGAATCT---------TATGCGTATTGGCCCGGGTCTCAATATCAATATTATTTCTAATACAGAAATGGGGAATTTTATAATAAAAAAATTGTCTATCCATATTTTTGTGCGTATCAATGAGAAATCTTTTTTCTAGATAATTATTAATAACTATCCTTATCAATCCATAAAACGGTTCGG------GTTTCAGTGTATTGAAATTATATGAAATTTTGTTGTTCTCTACTTCTTGTAATTTGAACGTTGACTCATAAATATATGAGTTCTTATTATCCTCAAAATTTATATATTTATATGATAAAAGATCATATCCGTAATGTTTTTTCAATTT---------------------------------------------------------------------------GTCTTTTTCTTTTTTATATAAAT---------CTGATTTCGTTGAGTCTTTCTTTTGAATTATACGATTACGATATTGGTTGGCCCTATTTTGCCATTTTTGCTGTACTAAATAAGACCATTTAGTCTTAGATAAATTGTATTGATAATGA---CCCCTTAACCACATTTTCCATTTATTCATTCTATACTTATGCATTTTCTTATGC------TTTGGTTTGGACCCAAATATCCCTTGTGTTGTACAATAATTCTTTATTATATCTGCAAGAAAAGTATAGGTG------TTATGATATTGAAGTACAGATTTAAAGGGATATTTGTTAAGTAATTGATTTTGCGAGAATTTGTAAAATACATATGCT---------TGAGACAAAGAAGATAAGTCCCCGAAAATATTCGAATTTGTATTGCTAATAGTAAAATTAGTATTATAAAAAGT---------ATTA------------------------TAAAACGACCTTTTTATAGTCGAAATAAAGTTCATTGTATTTTTATTTATCTTTTCAATTCCTTCTTGATTTGTTTTATCATTATAAATGGATTTAGTTAAAATTTTGTTTGTTGATTTAAAGAAAAAAAGTTGTGCATTTATTTTTGGAATTTGAA------TGATACATAGTAATATATTCATGTATATTTTTTCAATGAAGGATTTTATAAAATAACGTGATTTACGTATTAATCGGATATTTTTTCT------TTTAAATATTTGCCAAATATCCTTCTGTAATTCCGATCTTTTATCATCATAAGTTAGAACCTCTTTTTTCTTGTCTTTTGTGATTCCTTCTACTTGACTCTTAATTGTGATTGTCTTATTAGCGAGATCTTTCATTTTTGTTTCGATGAGTGAATAATTTGCATTTACACAATTTAGCGATTGAATTACAATGG------TCGATTCGTGAAGAATCTTATTATTTATATTAGAATCTCTTCCATTTTTAT------TCGGTTCATATACTTTAACCCTACTCG------ATTTT------AATCTGGGTTTTACTTTTTCAAGTTCTTTCATTATTAGGTCTATAAATACAATTATATTGATGACCCATCTTTTTTTTTTTTTTGAAACTTTTA------GAACCCCATTTCCTCTTTCTTTGAAAACTCTTAGAAC---------------------------------------TTTAAAAATTTTCTTTTTAGCTTTTCTCGTTTTTTTTTCGAGTTCTTTTAAAATGGGTTCAAAGAAAGAAGGTTGTTTTCGGGGAGACCCAAAAGGTAGCTCTGTTTCTCTTCCCCAAACTGTTAAAAAACAAAAATTCTTTTTTTTCTCTTTTTTTAGCCTTTGCTGATCTCCATGATGAAATCGTACCTTAGATGTTTGCCAAGGTTTAAGACAAAAAGGAAATAGAATCTTTATTTGAATGCCATCACTTAACCAATTTTGGGGAAATTCAGTTTCTGATAATTGAACACCATTATAAGTACATTTAACATGCATTTCTCCATTCCATTCCTTCAAATCCTCGTACCATTCGGGGAATTGCAATAATAACATACGACTAATATTTTTACCTATTATCAATACGGGTAATATAACATATTTTCTAAGAAAAGATTGGGTTACTAATATTAAACCTCTTATTGCTTGAGTAAATAGAAAGCTATCCCAAGCCTCTGATATTGCTATTCGTTGATTTTCCTCTTTTTTCTCTTCCTTTGTTTTCTCGTTTTCTTTTGTGTGTTCTTGCTCAAAATAAGAAATTTGAGATTCTGAGGTTCTCCCTAACCAATTCTTAA---------------TTTTTGATATATCAAAAAACGAAAAAAAAAATGTTTTGTCTATTCGATCCAAAAAAAGTGGAGAATGCACATTTGCTTGAAACATTTCCCAGATAATTGTTTTACGTCTTTGAGCACGCATAGATCCTTTGATTATACTACGGCGAAAATCAGATTGTTGTGAGTAACGTATCAAAGCCACCTCGTCTTCTTCATCACTAGTATTACTAGTAGTA---------TTAT---------TAGTAGTACTCGAAT------TAGTACTCTGATCGT------TTTCAGTAT------AAATTACCACGCGTTTCCCTTTTCTTGACCGAATTTCAGGATCTTCCGTCGATTCTTCTTCAT------CTTCTTCTTCTTCCAAATCATCTGTTAATTTGTATGACCATCTAGAAACCTTTTTACTAATTTCTTCCATTCCTATAGAATTTTGTAAAATTTTTATTAGATCATTTGGATCAGTTGTAATTACATCGAATAAAAATTTTAAAGATTTTGCTTGACTTTCTGAATCTATTCCTTGCACATGTTCAAAATAAAATTT--------CTCAATTGAGGTTAAGGAATTCGAAAAATTATCAATAGGATTCGAAAAAAATGCCTC------ATCAGAATA------AAACCTATTCTTTTTATG------TTCAAATGTTCCAGAATTAT------TATGAAATAGACCATGAATTTTATTTATCCACAACATTTC---------------TATGGAATCCGCTCTTGAAGTTATGAAATCAGTCATGATTTCATGTGAATCTAATTTTTTTATTGTTCCACGATAAGGCCCATTCAAAAAGGGATCATACATTTTGGGCAAATATTCTTGTTCATGCTCATCATCACACAATCTGGTTCTTTT------TTCTAGTATATTAAAAGTAAAAGATCCTTTCTCTTTTTCTAGAATTTTTATTCTACTTATAAATTCGTTCTTTAAGTTGTATTTTTTTTTTTCATTGTTATAAACCCAATAATTATATAGGTCTTCGTGGGATAGTTTTTCTGTCGTGTACAAAGAAATTTTTTGCTCTATCATTTCTGAAAAAGTTGATAAACTAGGCGGATATGTAAAAGAGAT----------------------------------------TATTTGTTTTCCTTTATTTGGGCATATATAAAAAAAATATTGTGCCATTTCATTTCGTATAGCATTTTCAAACCTATCATTTTTTAAATATCTCAATGGGCGGTTCCATCGTTTATAATCGAAAAGAAAAGTTACAATAGGTTTTTCAAACCAAAAA------TAAGTTTTCTCTTCTTTAAGTTTTCCCAATTCCCAATTATCTTGATGGATATCAAGATAAGAATCTTCGTAAACCGGGCTATC---------------------------------TT---------------------------------------------------------------------------------------------------------------------------------------------------------------------------------------------------------------------------------------------------------------------------------TGTCTTCTTTAGTGGATCCCTCTTGTTCCTGTTTCGTCTTCTTCGTTTCGTAAGTTGTTTCTACATCGCTTTCTTCCTTTCTTTCTCCCCTTTCTTCCGTTTCTGAGGTTTCTTTCAGTTTCTTAGTACCAATAGGCGATGGCATTCTGCCTAAATAGTAGACACAGGTGATAAATAAGAGAATACTAAAGATTCTAGCCATAGAATTTCTCAATTCTGACACAAGGTACTTATTAGATCGAATCGAATGATTTTGCCGTATCCAGAATAATACCAATCCAACCCATTTCATGAATAAAATGTGACCAATTAACCAACCAACAAAACTACTTGTTACAAATAACATCTTGTTGTTGCATCGAAACATATAAATGTTGACTAATCTGGCTAACGTTGAACTTGGTAAAATGAAATGGTTGAATAATTGAAAAATGAGATTATTCAGGAATACACATTGAATGCTGAGATTACGCATGGAATTTATGGTAGTAGATCCATAATCAAAAAAGTTTTTGTGATTGTTCCAGAAGAAATGAAACAAAAGATACGGTAGAACTAGGACAGTTATTGTATGAGGTCTACCCAATGCTAGATGCAGAGGCGCATAATAGATCGATATGAACATCATGAGCTGCCCCGTAATAAAACCCGTTGTTGCTGATATCTCCTTCTCGGTTCCTTCTTCCATAACCCGAGTTCGGAGAAGGAAGAGATAAGAGGGCCCTATGGAAAATGTGGTCAGAAATCCATAATAGAGTCCGACCACAACGACCGAATTTATTATCTTCATGCATAAGGATAATAGATTACCTAGTAGAAAAGATTTTAAAATCAT
>A.moly_MZ019477
[truncated: 13,108,497 more chars]
